# Supplementary material for: A Near-Telomere-to-Telomere Genome Assembly of the Spotted Seal (Phoca largha) Reveals Genomic Architecture Underlying Skin and Fur Adaptation
Source: Int J Mol Sci. 2026 Mar 13;27(6):2618. doi: 10.3390/ijms27062618 (PMC13026343; doi:10.3390/ijms27062618)
Supplement: Supplementary file 1 [file ijms-27-02618-s001.zip]

Archive with 7 entries (7 files):
- Figure S1.pdf
- Figure S2.pdf
- Figure S3.pdf
- Figure S4.pdf
- ijms-4146337-supplementary.pdf
- Table S14.xlsx
- Tables S9-S13.xlsx
