# Supplementary material for: A Near-Telomere-to-Telomere Genome Assembly of the Spotted Seal (Phoca largha) Reveals Genomic Architecture Underlying Skin and Fur Adaptation
Source: Int J Mol Sci. 2026 Mar 13;27(6):2618. doi: 10.3390/ijms27062618 (PMC13026343; doi:10.3390/ijms27062618)
Supplement: Supplementary file 1 [file ijms-27-02618-s001.zip › Table S14.xlsx]

## Sheet: keratin_summary
Table S14 Statisitics of identification and classification of gene families
species	family	Type_I	Type_II	KRT_Total
Ailuropoda melanoleuca	Ursidae	30	15	45
Callorhinus ursinus	Otariidae	28	17	45
Canis lupus baileyi	Outgroup	28	18	46
Enhydra lutris kenyoni	Mustelidae	30	16	46
Eumetopias jubatus	Otariidae	26	18	44
Halichoerus grypus	Phocidae	31	16	47
Leptonychotes weddellii	Phocidae	27	19	46
Lontra canadensis	Mustelidae	33	16	49
Lutra lutra	Mustelidae	27	19	46
Meles meles	Mustelidae	32	18	50
Mirounga angustirostris	Phocidae	29	16	45
Mirounga leonina	Phocidae	28	14	42
Neomonachus schauinslandi	Phocidae	25	13	38
Odobenus rosmarus divergens	Odobenus	33	16	49
Phoca largha	Phocidae	33	15	48
Phoca vitulina	Phocidae	29	15	44
Ursus americanus	Ursidae	31	16	47
Ursus arctos	Ursidae	27	18	45
Ursus maritimus	Ursidae	29	17	46
Zalophus californianus	Otariidae	33	15	48

## Sheet: MMP_summary
Table S14 Statisitics of identification and classification of gene families
species	family	WithHemopexin	WithoutHemopexin	MMP_Total	Others
Ailuropoda melanoleuca	Ursidae	15	2	17	1
Callorhinus ursinus	Otariidae	20	2	22	0
Canis lupus baileyi	Outgroup	18	3	21	0
Enhydra lutris kenyoni	Mustelidae	18	2	20	0
Eumetopias jubatus	Otariidae	18	2	20	0
Halichoerus grypus	Phocidae	15	3	18	0
Leptonychotes weddellii	Phocidae	15	5	20	2
Lontra canadensis	Mustelidae	17	3	20	0
Lutra lutra	Mustelidae	18	2	20	0
Meles meles	Mustelidae	19	2	21	0
Mirounga angustirostris	Phocidae	16	1	17	0
Mirounga leonina	Phocidae	19	2	21	0
Neomonachus schauinslandi	Phocidae	19	2	21	0
Odobenus rosmarus divergens	Odobenus	18	3	21	0
Phoca largha	Phocidae	18	2	20	0
Phoca vitulina	Phocidae	18	2	20	0
Ursus americanus	Ursidae	19	2	21	0
Ursus arctos	Ursidae	19	2	21	0
Ursus maritimus	Ursidae	19	2	21	0
Zalophus californianus	Otariidae	18	3	21	0

## Sheet: all_species_keratinWithgroup
Table S14 Statisitics of identification and classification of gene families
geneID	Chr	start	end	aalen	MolWt	pI	species	type	family
XP_019661193.2	NC_048230.1	24948959	24953630	538	55691.1	4.56	Ailuropoda melanoleuca	Type_I	Ursidae
XP_019661194.1	NC_048230.1	24975079	24981833	450	49181.9	4.69	Ailuropoda melanoleuca	Type_I	Ursidae
XP_034497141.1	NC_048230.1	24992602	24997298	464	51222.3	4.67	Ailuropoda melanoleuca	Type_I	Ursidae
XP_002924988.1	NC_048230.1	25005064	25010021	450	48981.5	4.74	Ailuropoda melanoleuca	Type_I	Ursidae
XP_034497206.1	NC_048230.1	25022729	25030486	465	49663.6	5.96	Ailuropoda melanoleuca	Type_I	Ursidae
XP_034495612.1	NC_048230.1	25037958	25042338	591	60817.7	4.78	Ailuropoda melanoleuca	Type_I	Ursidae
XP_002924990.1	NC_048230.1	25073648	25078829	500	53520.1	4.39	Ailuropoda melanoleuca	Type_I	Ursidae
XP_034495623.1	NC_048230.1	25085729	25093684	430	49069	4.82	Ailuropoda melanoleuca	Type_I	Ursidae
XP_002925007.1	NC_048230.1	25125387	25140947	419	47589.5	6.07	Ailuropoda melanoleuca	Type_I	Ursidae
XP_002924991.2	NC_048230.1	25160672	25167905	484	54655.1	5.04	Ailuropoda melanoleuca	Type_I	Ursidae
XP_002925008.2	NC_048230.1	25174385	25179759	431	48167.1	4.03	Ailuropoda melanoleuca	Type_I	Ursidae
XP_034497131.1	NC_048230.1	25378121	25383276	404	46037.8	4.51	Ailuropoda melanoleuca	Type_I	Ursidae
XP_034497130.1	NC_048230.1	25394854	25403171	407	46206	4.48	Ailuropoda melanoleuca	Type_I	Ursidae
XP_002922157.2	NC_048230.1	25425058	25431663	447	50229.9	4.67	Ailuropoda melanoleuca	Type_I	Ursidae
XP_002922158.2	NC_048230.1	25437114	25441545	455	50371.8	4.73	Ailuropoda melanoleuca	Type_I	Ursidae
XP_002922159.2	NC_048230.1	25445399	25449203	464	51657.4	4.67	Ailuropoda melanoleuca	Type_I	Ursidae
XP_019658262.2	NC_048230.1	25460118	25464161	455	48703	4.57	Ailuropoda melanoleuca	Type_I	Ursidae
XP_034496942.1	NC_048230.1	25471413	25475748	481	51376.3	4.57	Ailuropoda melanoleuca	Type_I	Ursidae
XP_011226950.2	NC_048230.1	25480490	25484752	403	44273.3	4.79	Ailuropoda melanoleuca	Type_I	Ursidae
XP_002922206.2	NC_048230.1	25514574	25520940	628	64415.8	5.22	Ailuropoda melanoleuca	Type_I	Ursidae
XP_034496669.1	NC_048230.1	25562550	25567910	437	48293.9	4.72	Ailuropoda melanoleuca	Type_I	Ursidae
XP_034496670.1	NC_048230.1	25571299	25576756	361	40419	4.41	Ailuropoda melanoleuca	Type_I	Ursidae
XP_011226156.2	NC_048233.1	41881812	41902684	497	55214.9	5.7	Ailuropoda melanoleuca	Type_I	Ursidae
XP_034502448.1	NC_048233.1	41974676	41980092	180	19043.6	5.34	Ailuropoda melanoleuca	Type_I	Ursidae
XP_034501677.1	NC_048233.1	41985154	41990030	520	56399.1	5.66	Ailuropoda melanoleuca	Type_I	Ursidae
XP_034501213.1	NC_048233.1	42050839	42058580	507	55846.3	6.37	Ailuropoda melanoleuca	Type_II	Ursidae
XP_034501210.1	NC_048233.1	42081013	42089435	602	65343.9	8.19	Ailuropoda melanoleuca	Type_II	Ursidae
XP_002923287.2	NC_048233.1	42097508	42109314	517	56864.1	6.78	Ailuropoda melanoleuca	Type_II	Ursidae
XP_034501212.1	NC_048233.1	42111149	42124903	531	57856	8.5	Ailuropoda melanoleuca	Type_II	Ursidae
XP_034501208.1	NC_048233.1	42126477	42136631	551	59448.2	8.27	Ailuropoda melanoleuca	Type_II	Ursidae
XP_002923289.2	NC_048233.1	42156797	42162175	570	60614.4	8.39	Ailuropoda melanoleuca	Type_II	Ursidae
XP_011228205.2	NC_048233.1	42180325	42186483	630	65464.7	7.89	Ailuropoda melanoleuca	Type_II	Ursidae
XP_002923290.2	NC_048233.1	42208328	42217381	543	59146.4	5.53	Ailuropoda melanoleuca	Type_I	Ursidae
XP_011228204.2	NC_048233.1	42227628	42236542	533	57923.5	8.02	Ailuropoda melanoleuca	Type_II	Ursidae
XP_011228203.2	NC_048233.1	42259578	42269633	540	58699.1	6.98	Ailuropoda melanoleuca	Type_II	Ursidae
XP_002923291.2	NC_048233.1	42288955	42296791	664	67441.6	7.87	Ailuropoda melanoleuca	Type_II	Ursidae
XP_019659362.2	NC_048233.1	42315923	42321599	614	63578.6	8.03	Ailuropoda melanoleuca	Type_II	Ursidae
XP_011228200.2	NC_048233.1	42390791	42399449	623	64062.8	8.35	Ailuropoda melanoleuca	Type_II	Ursidae
XP_011228206.2	NC_048233.1	42426401	42433026	539	57155.2	7.62	Ailuropoda melanoleuca	Type_II	Ursidae
XP_002923292.1	NC_048233.1	42444449	42456966	535	57655.4	8.09	Ailuropoda melanoleuca	Type_II	Ursidae
XP_002923317.2	NC_048233.1	42461960	42469591	517	55757.5	8.03	Ailuropoda melanoleuca	Type_II	Ursidae
XP_002923293.2	NC_048233.1	42501732	42509398	491	54439.1	5.37	Ailuropoda melanoleuca	Type_I	Ursidae
XP_011228208.2	NC_048233.1	42539045	42542965	430	48206.9	5.04	Ailuropoda melanoleuca	Type_I	Ursidae
XP_034504574.1	NC_048237.1	27828918	27833811	437	48872.3	4.84	Ailuropoda melanoleuca	Type_I	Ursidae
XP_034507635.1	NW_023218770.1	67	3636	222	24114.3	5.04	Ailuropoda melanoleuca	Type_I	Ursidae
XP_025738884.1	NW_027397106.1	2332542	2336419	430	48191.9	5.04	Callorhinus ursinus	Type_I	Otariidae
XP_025738792.1	NW_027397106.1	2369460	2376837	494	54559.3	5.51	Callorhinus ursinus	Type_I	Otariidae
XP_025738996.1	NW_027397106.1	2408588	2416035	515	56045.6	4.97	Callorhinus ursinus	Type_I	Otariidae
XP_025738976.1	NW_027397106.1	2421197	2433991	535	57728.5	8.09	Callorhinus ursinus	Type_II	Otariidae
XP_025738977.1	NW_027397106.1	2443692	2450270	531	56791.9	6.88	Callorhinus ursinus	Type_II	Otariidae
XP_025738979.1	NW_027397106.1	2460718	2466261	586	60893.8	7.95	Callorhinus ursinus	Type_II	Otariidae
XP_073738053.1	NW_027397106.1	2477791	2486045	639	65604.5	8.6	Callorhinus ursinus	Type_II	Otariidae
XP_025738776.1	NW_027397106.1	2536746	2549638	598	63552.2	7.96	Callorhinus ursinus	Type_II	Otariidae
XP_073737944.1	NW_027397106.1	2557770	2563388	639	65456.3	8.02	Callorhinus ursinus	Type_II	Otariidae
XP_025738917.2	NW_027397106.1	2583116	2590307	678	68410.6	8.58	Callorhinus ursinus	Type_II	Otariidae
XP_025738769.1	NW_027397106.1	2610872	2620676	540	58834.2	7.63	Callorhinus ursinus	Type_II	Otariidae
XP_025739034.1	NW_027397106.1	2627791	2639631	528	57490.1	7.82	Callorhinus ursinus	Type_II	Otariidae
XP_025739032.1	NW_027397106.1	2650103	2658517	533	58251.8	8.07	Callorhinus ursinus	Type_II	Otariidae
XP_025738808.1	NW_027397106.1	2668804	2677274	526	57393.5	6.54	Callorhinus ursinus	Type_II	Otariidae
XP_025738720.1	NW_027397106.1	2699231	2705280	591	62327.3	7.9	Callorhinus ursinus	Type_II	Otariidae
XP_025738794.1	NW_027397106.1	2731714	2736643	570	60820.7	8.09	Callorhinus ursinus	Type_II	Otariidae
XP_025738420.1	NW_027397106.1	2768402	2778525	561	60796.8	7.37	Callorhinus ursinus	Type_II	Otariidae
XP_025738428.2	NW_027397106.1	2795747	2806646	517	56904.1	6.32	Callorhinus ursinus	Type_II	Otariidae
XP_025738419.1	NW_027397106.1	2816126	2823342	594	64225.2	7.76	Callorhinus ursinus	Type_II	Otariidae
XP_025738423.1	NW_027397106.1	2838623	2846096	507	55753.2	6.49	Callorhinus ursinus	Type_II	Otariidae
XP_025739046.1	NW_027397106.1	2878961	2884568	347	37586.8	5.81	Callorhinus ursinus	Type_I	Otariidae
XP_025738426.1	NW_027397106.1	2952082	2967316	464	51499	5.68	Callorhinus ursinus	Type_I	Otariidae
XP_025738417.1	NW_027397106.1	2999524	3027675	497	55064.6	5.69	Callorhinus ursinus	Type_I	Otariidae
XP_025715058.1	NW_027397114.1	9319815	9326468	450	49444.2	4.74	Callorhinus ursinus	Type_I	Otariidae
XP_025715056.1	NW_027397114.1	9335558	9340205	460	50937.8	4.59	Callorhinus ursinus	Type_I	Otariidae
XP_025715059.1	NW_027397114.1	9348685	9352956	450	48978.4	4.63	Callorhinus ursinus	Type_I	Otariidae
XP_025715106.1	NW_027397114.1	9373398	9381083	464	50275	5.17	Callorhinus ursinus	Type_I	Otariidae
XP_025715108.1	NW_027397114.1	9388697	9393145	611	62269.8	4.92	Callorhinus ursinus	Type_I	Otariidae
XP_025715105.1	NW_027397114.1	9425314	9430910	496	53291.9	4.32	Callorhinus ursinus	Type_I	Otariidae
XP_025715107.1	NW_027397114.1	9441068	9449822	429	49197.4	5	Callorhinus ursinus	Type_I	Otariidae
XP_025715199.1	NW_027397114.1	9489476	9504694	420	47877.7	5.48	Callorhinus ursinus	Type_I	Otariidae
XP_025715197.1	NW_027397114.1	9527449	9533859	485	54761.2	4.76	Callorhinus ursinus	Type_I	Otariidae
XP_025715198.1	NW_027397114.1	9553647	9569090	431	48489.8	4.32	Callorhinus ursinus	Type_I	Otariidae
XP_073745564.1	NW_027397170.1	103796	106935	404	46015.8	4.59	Callorhinus ursinus	Type_I	Otariidae
XP_025717590.2	NW_027397170.1	122034	125189	409	46414.3	4.52	Callorhinus ursinus	Type_I	Otariidae
XP_025717659.1	NW_027397170.1	183190	189356	447	50440.1	4.53	Callorhinus ursinus	Type_I	Otariidae
XP_025717644.1	NW_027397170.1	195378	198958	455	50328.8	4.7	Callorhinus ursinus	Type_I	Otariidae
XP_025717643.1	NW_027397170.1	204630	208195	467	51978.9	4.75	Callorhinus ursinus	Type_I	Otariidae
XP_025717535.2	NW_027397170.1	219366	223587	443	47921.1	4.49	Callorhinus ursinus	Type_I	Otariidae
XP_073745562.1	NW_027397170.1	230680	234898	461	49527.2	4.53	Callorhinus ursinus	Type_I	Otariidae
XP_025717662.1	NW_027397170.1	239935	244405	403	44125.3	4.97	Callorhinus ursinus	Type_I	Otariidae
XP_073745621.1	NW_027397170.1	277336	282572	549	59656.7	4.45	Callorhinus ursinus	Type_I	Otariidae
XP_025717699.2	NW_027397170.1	315883	318760	476	51505	4.83	Callorhinus ursinus	Type_I	Otariidae
XP_025717698.2	NW_027397170.1	325074	330103	437	48394.1	4.71	Callorhinus ursinus	Type_I	Otariidae
XP_025717696.2	NW_027397170.1	332084	339240	461	50713.6	4.71	Callorhinus ursinus	Type_I	Otariidae
XP_072636586.1	NC_132853.1	39163403	39168427	541	56398	4.54	Canis lupus baileyi	Type_I	Outgroup
XP_072638304.1	NC_132853.1	39187828	39194995	450	49374.1	4.69	Canis lupus baileyi	Type_I	Outgroup
XP_072636588.1	NC_132853.1	39230917	39236246	446	48748.2	4.66	Canis lupus baileyi	Type_I	Outgroup
XP_072638306.1	NC_132853.1	39249130	39259318	464	50514.2	5.09	Canis lupus baileyi	Type_I	Outgroup
XP_072636592.1	NC_132853.1	39267209	39272077	608	62233.9	4.87	Canis lupus baileyi	Type_I	Outgroup
XP_072636590.1	NC_132853.1	39306348	39311932	507	53993.6	4.39	Canis lupus baileyi	Type_I	Outgroup
XP_072636596.1	NC_132853.1	39317789	39327434	434	49918.1	5.08	Canis lupus baileyi	Type_I	Outgroup
XP_072636591.1	NC_132853.1	39368022	39384150	419	47834.8	6.05	Canis lupus baileyi	Type_I	Outgroup
XP_072636595.1	NC_132853.1	39398125	39412920	483	55003.7	4.73	Canis lupus baileyi	Type_I	Outgroup
XP_072636598.1	NC_132853.1	39419987	39425021	431	48569.6	4.01	Canis lupus baileyi	Type_I	Outgroup
XP_072638322.1	NC_132853.1	39772891	39777907	404	46159.9	4.48	Canis lupus baileyi	Type_I	Outgroup
XP_072638324.1	NC_132853.1	39790972	39797365	407	46279.1	4.5	Canis lupus baileyi	Type_I	Outgroup
XP_072638325.1	NC_132853.1	39810377	39814164	393	44862.3	4.47	Canis lupus baileyi	Type_I	Outgroup
XP_072638242.1	NC_132853.1	39884795	39891147	448	50733.5	4.54	Canis lupus baileyi	Type_I	Outgroup
XP_072636611.1	NC_132853.1	39898642	39904412	455	50356.9	4.65	Canis lupus baileyi	Type_I	Outgroup
XP_072638329.1	NC_132853.1	39908735	39912429	467	52105.8	4.68	Canis lupus baileyi	Type_I	Outgroup
XP_072638331.1	NC_132853.1	39925774	39930133	452	48685	4.53	Canis lupus baileyi	Type_I	Outgroup
XP_072636612.1	NC_132853.1	39937208	39941570	472	50395.8	4.47	Canis lupus baileyi	Type_I	Outgroup
XP_072636613.1	NC_132853.1	39946522	39950624	399	43884.9	4.9	Canis lupus baileyi	Type_I	Outgroup
XP_072636614.1	NC_132853.1	39996603	40001011	482	52311.2	4.8	Canis lupus baileyi	Type_I	Outgroup
XP_072638333.1	NC_132853.1	40020972	40023916	477	51681.2	4.83	Canis lupus baileyi	Type_I	Outgroup
XP_072636618.1	NC_132853.1	40030252	40035367	433	48126.7	4.71	Canis lupus baileyi	Type_I	Outgroup
XP_072636615.1	NC_132853.1	40037182	40048622	492	54139.6	4.99	Canis lupus baileyi	Type_I	Outgroup
XP_072653914.1	NC_132862.1	2195919	2199796	431	48238	5.12	Canis lupus baileyi	Type_I	Outgroup
XP_072653915.1	NC_132862.1	2228086	2235749	491	54717.5	5.5	Canis lupus baileyi	Type_I	Outgroup
XP_072653916.1	NC_132862.1	2263442	2271185	519	56061.8	7.58	Canis lupus baileyi	Type_II	Outgroup
XP_072653918.1	NC_132862.1	2275775	2286784	535	57532.2	8.17	Canis lupus baileyi	Type_II	Outgroup
XP_072653629.1	NC_132862.1	2296292	2303133	530	56636.6	6.91	Canis lupus baileyi	Type_II	Outgroup
XP_072653630.1	NC_132862.1	2322890	2329753	657	66236.1	7.25	Canis lupus baileyi	Type_II	Outgroup
XP_072653920.1	NC_132862.1	2403474	2417229	590	62225.6	7.28	Canis lupus baileyi	Type_II	Outgroup
XP_072653922.1	NC_132862.1	2425486	2431052	619	63747.7	8.03	Canis lupus baileyi	Type_II	Outgroup
XP_072653631.1	NC_132862.1	2451472	2458618	645	65529.8	8.61	Canis lupus baileyi	Type_II	Outgroup
XP_072653632.1	NC_132862.1	2479667	2491358	540	58574.9	7.63	Canis lupus baileyi	Type_II	Outgroup
XP_072653633.1	NC_132862.1	2497212	2509077	523	56850.5	8.08	Canis lupus baileyi	Type_II	Outgroup
XP_072653634.1	NC_132862.1	2522099	2530466	533	57786.3	8.66	Canis lupus baileyi	Type_II	Outgroup
XP_072653636.1	NC_132862.1	2539079	2548030	525	57229.2	6.55	Canis lupus baileyi	Type_II	Outgroup
XP_072653923.1	NC_132862.1	2569519	2575876	597	62816.9	7.9	Canis lupus baileyi	Type_II	Outgroup
XP_072653637.1	NC_132862.1	2637702	2648117	551	59390.2	8.26	Canis lupus baileyi	Type_II	Outgroup
XP_072653638.1	NC_132862.1	2665895	2677890	518	56715	6.61	Canis lupus baileyi	Type_II	Outgroup
XP_072653928.1	NC_132862.1	2686320	2694725	596	64370.6	7.94	Canis lupus baileyi	Type_II	Outgroup
XP_072653639.1	NC_132862.1	2709261	2716600	507	55820.2	6.49	Canis lupus baileyi	Type_II	Outgroup
XP_072653641.1	NC_132862.1	2749229	2755464	487	53543.8	5.48	Canis lupus baileyi	Type_I	Outgroup
XP_072653930.1	NC_132862.1	2763340	2788993	485	53196.4	5.35	Canis lupus baileyi	Type_I	Outgroup
XP_072653929.1	NC_132862.1	2779294	2784579	513	55808.4	5.64	Canis lupus baileyi	Type_I	Outgroup
XP_072653933.1	NC_132862.1	2815229	2829932	465	51334.7	6.55	Canis lupus baileyi	Type_II	Outgroup
XP_072653934.1	NC_132862.1	2864242	2883943	453	50629.6	6.3	Canis lupus baileyi	Type_II	Outgroup
XP_022364969.1	NW_019154110.1	25746986	25751608	533	55380.9	4.6	Enhydra lutris kenyoni	Type_I	Mustelidae
XP_022365102.1	NW_019154110.1	25770602	25778127	450	49327.1	4.73	Enhydra lutris kenyoni	Type_I	Mustelidae
XP_022365216.1	NW_019154110.1	25782752	25788569	464	51227.3	4.54	Enhydra lutris kenyoni	Type_I	Mustelidae
XP_022365124.1	NW_019154110.1	25795307	25799989	450	49026.5	4.66	Enhydra lutris kenyoni	Type_I	Mustelidae
XP_022365156.1	NW_019154110.1	25815035	25822628	469	51345.4	5.28	Enhydra lutris kenyoni	Type_I	Mustelidae
XP_022364836.1	NW_019154110.1	25830371	25835358	594	59730.6	4.82	Enhydra lutris kenyoni	Type_I	Mustelidae
XP_022364840.1	NW_019154110.1	25867601	25873525	508	54314	4.37	Enhydra lutris kenyoni	Type_I	Mustelidae
XP_022365736.1	NW_019154110.1	25881422	25889136	429	48852	5.53	Enhydra lutris kenyoni	Type_I	Mustelidae
XP_022365592.1	NW_019154110.1	25922764	25939052	426	48653.7	6.14	Enhydra lutris kenyoni	Type_II	Mustelidae
XP_022365310.1	NW_019154110.1	25966552	25973569	485	54613.9	4.71	Enhydra lutris kenyoni	Type_I	Mustelidae
XP_022364862.1	NW_019154110.1	25980271	25986966	430	48258.2	4.08	Enhydra lutris kenyoni	Type_I	Mustelidae
XP_022364864.1	NW_019154110.1	26247712	26269809	418	47533.7	4.55	Enhydra lutris kenyoni	Type_I	Mustelidae
XP_022364880.1	NW_019154110.1	26291355	26294687	409	46476.3	4.53	Enhydra lutris kenyoni	Type_I	Mustelidae
XP_022365105.1	NW_019154110.1	26348574	26354550	447	50205.9	4.53	Enhydra lutris kenyoni	Type_I	Mustelidae
XP_022365048.1	NW_019154110.1	26360759	26364802	455	50353.7	4.69	Enhydra lutris kenyoni	Type_I	Mustelidae
XP_022365035.1	NW_019154110.1	26369831	26373528	467	52113	4.72	Enhydra lutris kenyoni	Type_I	Mustelidae
XP_022364930.1	NW_019154110.1	26384806	26389142	456	48830.1	4.5	Enhydra lutris kenyoni	Type_I	Mustelidae
XP_022364927.1	NW_019154110.1	26396419	26409793	495	52816.5	4.65	Enhydra lutris kenyoni	Type_I	Mustelidae
XP_022365209.1	NW_019154110.1	26440240	26446465	568	59869.8	4.98	Enhydra lutris kenyoni	Type_I	Mustelidae
XP_022364903.1	NW_019154110.1	26455403	26459822	478	52042.8	4.8	Enhydra lutris kenyoni	Type_I	Mustelidae
XP_022364904.1	NW_019154110.1	26481430	26484112	475	51305.8	4.78	Enhydra lutris kenyoni	Type_I	Mustelidae
XP_022364905.1	NW_019154110.1	26490286	26495258	433	48090.6	4.71	Enhydra lutris kenyoni	Type_I	Mustelidae
XP_022365025.1	NW_019154110.1	26497423	26503985	465	51305.2	4.81	Enhydra lutris kenyoni	Type_I	Mustelidae
XP_022375444.1	NW_019154140.1	10372003	10391924	528	58364.3	7.24	Enhydra lutris kenyoni	Type_II	Mustelidae
XP_022375064.1	NW_019154140.1	10429253	10443104	464	51315.7	5.93	Enhydra lutris kenyoni	Type_I	Mustelidae
XP_022375216.1	NW_019154140.1	10476096	10481199	516	55981.6	5.62	Enhydra lutris kenyoni	Type_I	Mustelidae
XP_022375224.1	NW_019154140.1	10491325	10497930	485	53170.3	5.24	Enhydra lutris kenyoni	Type_I	Mustelidae
XP_022375220.1	NW_019154140.1	10506853	10513310	493	54045.4	5.35	Enhydra lutris kenyoni	Type_I	Mustelidae
XP_022375067.1	NW_019154140.1	10547140	10554703	507	55845.3	6.49	Enhydra lutris kenyoni	Type_II	Mustelidae
XP_022375065.1	NW_019154140.1	10569503	10577518	594	64511.6	7.71	Enhydra lutris kenyoni	Type_II	Mustelidae
XP_022375193.1	NW_019154140.1	10586830	10597623	517	57177.5	6.77	Enhydra lutris kenyoni	Type_II	Mustelidae
XP_022375181.1	NW_019154140.1	10614764	10624715	551	59660.4	8.26	Enhydra lutris kenyoni	Type_II	Mustelidae
XP_022375122.1	NW_019154140.1	10684072	10690160	592	62480.5	7.9	Enhydra lutris kenyoni	Type_II	Mustelidae
XP_022375182.1	NW_019154140.1	10711516	10720612	525	57427.5	6.55	Enhydra lutris kenyoni	Type_II	Mustelidae
XP_022375162.1	NW_019154140.1	10731958	10739224	533	58247.9	8.28	Enhydra lutris kenyoni	Type_II	Mustelidae
XP_022375159.1	NW_019154140.1	10747549	10758958	523	57112.6	7.61	Enhydra lutris kenyoni	Type_II	Mustelidae
XP_022375163.1	NW_019154140.1	10767340	10777251	540	58821.2	7.63	Enhydra lutris kenyoni	Type_II	Mustelidae
XP_022375164.1	NW_019154140.1	10797833	10805086	659	66895.1	8.16	Enhydra lutris kenyoni	Type_II	Mustelidae
XP_022375158.1	NW_019154140.1	10824891	10829947	617	63799.7	8.02	Enhydra lutris kenyoni	Type_II	Mustelidae
XP_022375125.1	NW_019154140.1	10929386	10935175	633	64420.3	7.14	Enhydra lutris kenyoni	Type_II	Mustelidae
XP_022375204.1	NW_019154140.1	10949659	10956454	531	56837.1	7.29	Enhydra lutris kenyoni	Type_II	Mustelidae
XP_022375223.1	NW_019154140.1	10967769	10979688	531	57433.2	8.42	Enhydra lutris kenyoni	Type_II	Mustelidae
XP_022375272.1	NW_019154140.1	10985013	10992323	517	56516.5	5.71	Enhydra lutris kenyoni	Type_I	Mustelidae
XP_022375170.1	NW_019154140.1	11026179	11033510	489	54265.9	5.37	Enhydra lutris kenyoni	Type_I	Mustelidae
XP_022375289.1	NW_019154140.1	11065051	11068840	434	48601.4	5.12	Enhydra lutris kenyoni	Type_I	Mustelidae
XP_022348438.1	NW_019155886.1	910	4426	329	35790.6	4.96	Enhydra lutris kenyoni	Type_I	Mustelidae
XP_027968772.1	NW_020998669.1	6274358	6276126	492	54513.3	5.36	Eumetopias jubatus	Type_I	Otariidae
XP_027981460.1	NW_020998740.1	2963067	2991332	583	64209.3	8.36	Eumetopias jubatus	Type_II	Otariidae
XP_027981319.1	NW_020998740.1	3023963	3038902	464	51448.9	5.5	Eumetopias jubatus	Type_I	Otariidae
XP_027981482.1	NW_020998740.1	3065913	3072041	485	53330.5	5.36	Eumetopias jubatus	Type_I	Otariidae
XP_027981315.1	NW_020998740.1	3109199	3116664	507	55753.2	6.49	Eumetopias jubatus	Type_II	Otariidae
XP_027981314.1	NW_020998740.1	3131923	3139146	594	64289.2	7.19	Eumetopias jubatus	Type_II	Otariidae
XP_027981318.1	NW_020998740.1	3148613	3159507	517	56904.1	6.32	Eumetopias jubatus	Type_II	Otariidae
XP_027981329.1	NW_020998740.1	3177070	3186739	561	60801.8	7.37	Eumetopias jubatus	Type_II	Otariidae
XP_027981305.1	NW_020998740.1	3228502	3234599	591	62300.3	7.9	Eumetopias jubatus	Type_II	Otariidae
XP_027981339.1	NW_020998740.1	3256488	3264942	526	57409.5	6.55	Eumetopias jubatus	Type_II	Otariidae
XP_027981444.1	NW_020998740.1	3275217	3283630	533	58295	8.37	Eumetopias jubatus	Type_II	Otariidae
XP_027981445.1	NW_020998740.1	3294524	3305915	528	57504.1	7.61	Eumetopias jubatus	Type_II	Otariidae
XP_027981324.1	NW_020998740.1	3313094	3322914	540	58932.4	7.63	Eumetopias jubatus	Type_II	Otariidae
XP_027981327.1	NW_020998740.1	3343447	3350526	650	65670	8.17	Eumetopias jubatus	Type_II	Otariidae
XP_027981320.1	NW_020998740.1	3370733	3375889	648	66106	7.94	Eumetopias jubatus	Type_II	Otariidae
XP_027981332.1	NW_020998740.1	3385557	3397096	597	63427	7.24	Eumetopias jubatus	Type_II	Otariidae
XP_027981304.1	NW_020998740.1	3448776	3457181	623	64287.2	8.6	Eumetopias jubatus	Type_II	Otariidae
XP_027981399.1	NW_020998740.1	3468731	3474340	588	61137.1	7.95	Eumetopias jubatus	Type_II	Otariidae
XP_027981401.1	NW_020998740.1	3484742	3509691	531	56836	6.88	Eumetopias jubatus	Type_II	Otariidae
XP_027981400.1	NW_020998740.1	3500981	3513598	535	57702.5	8.09	Eumetopias jubatus	Type_II	Otariidae
XP_027981469.1	NW_020998740.1	3519236	3526628	515	56191.9	5.12	Eumetopias jubatus	Type_I	Otariidae
XP_027981479.1	NW_020998740.1	3595438	3599239	430	48175.9	5.04	Eumetopias jubatus	Type_I	Otariidae
XP_027945665.1	NW_020998778.1	2708465	2715029	450	49414.2	4.74	Eumetopias jubatus	Type_I	Otariidae
XP_027945671.1	NW_020998778.1	2723275	2728123	460	50931.9	4.59	Eumetopias jubatus	Type_I	Otariidae
XP_027945663.1	NW_020998778.1	2736427	2740926	450	48978.4	4.63	Eumetopias jubatus	Type_I	Otariidae
XP_027945647.1	NW_020998778.1	2761058	2769027	464	50294	5.09	Eumetopias jubatus	Type_I	Otariidae
XP_027945645.1	NW_020998778.1	2776549	2780988	610	62255.9	4.97	Eumetopias jubatus	Type_I	Otariidae
XP_027945644.1	NW_020998778.1	2813094	2818782	496	53229.9	4.32	Eumetopias jubatus	Type_I	Otariidae
XP_027945704.1	NW_020998778.1	2828445	2837127	429	49290.6	5	Eumetopias jubatus	Type_I	Otariidae
XP_027945748.1	NW_020998778.1	2876608	2891694	420	47906.8	5.37	Eumetopias jubatus	Type_I	Otariidae
XP_027945714.1	NW_020998778.1	2915932	2922369	485	54623.2	4.76	Eumetopias jubatus	Type_I	Otariidae
XP_027945702.1	NW_020998778.1	2937977	2944857	431	48425.7	4.29	Eumetopias jubatus	Type_I	Otariidae
XP_027949859.1	NW_020998850.1	18839	24999	447	50401.2	4.55	Eumetopias jubatus	Type_I	Otariidae
XP_027949842.1	NW_020998850.1	30995	34597	455	50328.8	4.7	Eumetopias jubatus	Type_I	Otariidae
XP_027949832.1	NW_020998850.1	40251	44575	467	51934.8	4.75	Eumetopias jubatus	Type_I	Otariidae
XP_027949858.1	NW_020998850.1	55916	59968	443	47889.1	4.53	Eumetopias jubatus	Type_I	Otariidae
XP_027949835.1	NW_020998850.1	67104	91336	478	51297	4.75	Eumetopias jubatus	Type_I	Otariidae
XP_027949825.1	NW_020998850.1	109197	115415	583	60989.9	5.43	Eumetopias jubatus	Type_I	Otariidae
XP_027949817.1	NW_020998850.1	123100	127483	474	51694.4	4.8	Eumetopias jubatus	Type_I	Otariidae
XP_027949828.1	NW_020998850.1	148473	150840	428	46470.7	4.55	Eumetopias jubatus	Type_I	Otariidae
XP_027949830.1	NW_020998850.1	157267	162206	433	47989.6	4.71	Eumetopias jubatus	Type_I	Otariidae
XP_027949822.1	NW_020998850.1	164223	171353	461	50625.5	4.68	Eumetopias jubatus	Type_I	Otariidae
XP_027952815.1	NW_021000102.1	7	5320	348	40011	4.38	Eumetopias jubatus	Type_I	Otariidae
XP_027953131.1	NW_021002064.1	69	5020	571	60907.8	8.09	Eumetopias jubatus	Type_II	Otariidae
XP_035946019.1	NW_023397677.1	190905	194753	430	48163.8	5.04	Halichoerus grypus	Type_I	Phocidae
XP_035946799.1	NW_023397677.1	225456	233272	489	54447.1	5.37	Halichoerus grypus	Type_I	Phocidae
XP_035946702.1	NW_023397677.1	263209	270851	515	56210.9	5.63	Halichoerus grypus	Type_I	Phocidae
XP_035946423.1	NW_023397677.1	275886	288850	537	57953.7	7.17	Halichoerus grypus	Type_II	Phocidae
XP_035946584.1	NW_023397677.1	300368	307117	530	56905.1	7.62	Halichoerus grypus	Type_II	Phocidae
XP_035946242.1	NW_023397677.1	319166	324889	593	60951.7	6.77	Halichoerus grypus	Type_II	Phocidae
XP_035952285.1	NW_023398345.1	116586	139131	452	50677.7	6.55	Halichoerus grypus	Type_II	Phocidae
XP_035952300.1	NW_023398345.1	176522	191572	464	51420.8	5.93	Halichoerus grypus	Type_I	Phocidae
XP_035952290.1	NW_023398345.1	222677	228004	506	55153.5	5.35	Halichoerus grypus	Type_I	Phocidae
XP_035952299.1	NW_023398345.1	237287	243804	480	52702.6	5.15	Halichoerus grypus	Type_I	Phocidae
XP_035952302.1	NW_023398345.1	252613	258966	493	54154.5	5.35	Halichoerus grypus	Type_I	Phocidae
XP_035952289.1	NW_023398345.1	292250	299671	507	55859.3	6.49	Halichoerus grypus	Type_II	Phocidae
XP_035952287.1	NW_023398345.1	314169	321695	596	64641.8	8.09	Halichoerus grypus	Type_II	Phocidae
XP_035952291.1	NW_023398345.1	330279	341572	517	56886	5.99	Halichoerus grypus	Type_I	Phocidae
XP_035952303.1	NW_023398345.1	358523	368710	551	59584.3	7.94	Halichoerus grypus	Type_II	Phocidae
XP_035952304.1	NW_023398345.1	379343	384885	570	60696.4	7.81	Halichoerus grypus	Type_II	Phocidae
XP_035952306.1	NW_023398345.1	395437	400841	570	60696.4	7.81	Halichoerus grypus	Type_II	Phocidae
XP_035952305.1	NW_023398345.1	415833	421923	595	62705.8	7.9	Halichoerus grypus	Type_II	Phocidae
XP_035952261.1	NW_023398345.1	444753	453542	552	60119.4	7.29	Halichoerus grypus	Type_II	Phocidae
XP_035952315.1	NW_023398345.1	464787	472201	531	57921.4	8.44	Halichoerus grypus	Type_II	Phocidae
XP_035952314.1	NW_023398345.1	482612	494458	528	57476.9	7.04	Halichoerus grypus	Type_II	Phocidae
XP_035952312.1	NW_023398345.1	499925	510595	540	58742.2	7.65	Halichoerus grypus	Type_II	Phocidae
XP_035952307.1	NW_023398345.1	564907	570602	656	66808.6	8.02	Halichoerus grypus	Type_II	Phocidae
XP_035952316.1	NW_023398345.1	578368	590953	589	62898.6	8.27	Halichoerus grypus	Type_II	Phocidae
XP_035956538.1	NW_023398768.1	137966	143295	489	52679.1	4.37	Halichoerus grypus	Type_I	Phocidae
XP_035924436.1	NW_023401526.1	132651	139725	431	48616.9	4.25	Halichoerus grypus	Type_I	Phocidae
XP_035924437.1	NW_023401526.1	149841	156926	484	54505	4.97	Halichoerus grypus	Type_I	Phocidae
XP_035925090.1	NW_023401616.1	165258	170563	404	46016.8	4.51	Halichoerus grypus	Type_I	Phocidae
XP_035925003.1	NW_023401616.1	182549	190268	407	46253.1	4.48	Halichoerus grypus	Type_I	Phocidae
XP_035925001.1	NW_023401616.1	210569	214037	409	46372.1	4.46	Halichoerus grypus	Type_I	Phocidae
XP_035925092.1	NW_023401616.1	264398	270993	447	50198.9	4.55	Halichoerus grypus	Type_I	Phocidae
XP_035925009.1	NW_023401616.1	276718	280596	455	50286.7	4.65	Halichoerus grypus	Type_I	Phocidae
XP_035925008.1	NW_023401616.1	285848	289600	463	51855.6	4.68	Halichoerus grypus	Type_I	Phocidae
XP_035925006.1	NW_023401616.1	300342	304708	447	48285.6	4.47	Halichoerus grypus	Type_I	Phocidae
XP_035925012.1	NW_023401616.1	311772	316092	464	49781.4	4.56	Halichoerus grypus	Type_I	Phocidae
XP_035925010.1	NW_023401616.1	321332	325490	407	44372.5	4.79	Halichoerus grypus	Type_I	Phocidae
XP_035925013.1	NW_023401616.1	365613	369999	478	52013.7	4.8	Halichoerus grypus	Type_I	Phocidae
XP_035925014.1	NW_023401616.1	389217	392098	471	51369.9	4.89	Halichoerus grypus	Type_I	Phocidae
XP_035925015.1	NW_023401616.1	398383	403551	437	48460.1	4.67	Halichoerus grypus	Type_I	Phocidae
XP_035925016.1	NW_023401616.1	405504	410461	262	29870.3	4.6	Halichoerus grypus	Type_I	Phocidae
XP_035937366.1	NW_023402961.1	252192	257075	533	55604.1	4.66	Halichoerus grypus	Type_I	Phocidae
XP_035937370.1	NW_023402961.1	274467	281278	450	49462.3	4.74	Halichoerus grypus	Type_I	Phocidae
XP_035937368.1	NW_023402961.1	289862	294845	464	51389.4	4.59	Halichoerus grypus	Type_I	Phocidae
XP_035937371.1	NW_023402961.1	303034	307864	450	49078.6	4.63	Halichoerus grypus	Type_I	Phocidae
XP_035937369.1	NW_023402961.1	320412	329073	464	50466.3	5.09	Halichoerus grypus	Type_I	Phocidae
XP_035947376.1	NW_023404039.1	21431	36988	420	47905.8	5.86	Halichoerus grypus	Type_I	Phocidae
XP_035947377.1	NW_023404039.1	65654	74616	505	57946.4	5.66	Halichoerus grypus	Type_I	Phocidae
XP_030892913.1	NW_006384401.1	63470	71607	617	63141.8	7.74	Leptonychotes weddellii	Type_II	Phocidae
XP_006741654.1	NW_006384401.1	76415	88964	593	61485.8	6.55	Leptonychotes weddellii	Type_II	Phocidae
XP_006741619.1	NW_006384401.1	101185	107798	530	56799.9	7.25	Leptonychotes weddellii	Type_II	Phocidae
XP_006741621.1	NW_006384401.1	127674	140068	537	57810.7	8.09	Leptonychotes weddellii	Type_II	Phocidae
XP_006741622.1	NW_006384401.1	145616	153174	513	55931.6	6.52	Leptonychotes weddellii	Type_II	Phocidae
XP_030892936.1	NW_006384401.1	185110	188808	295	32838.8	4.61	Leptonychotes weddellii	Type_I	Phocidae
XP_006741623.1	NW_006384401.1	227834	231711	430	48139.8	5.04	Leptonychotes weddellii	Type_I	Phocidae
XP_030895224.1	NW_006384709.1	100476	110500	361	40412.4	4.95	Leptonychotes weddellii	Type_I	Phocidae
XP_030895227.1	NW_006384709.1	160398	173457	284	32185.7	6.54	Leptonychotes weddellii	Type_II	Phocidae
XP_006744431.1	NW_006384842.1	493062	497313	456	49006.6	4.58	Leptonychotes weddellii	Type_I	Phocidae
XP_006745203.1	NW_006384995.1	170536	175059	539	56002.5	4.59	Leptonychotes weddellii	Type_I	Phocidae
XP_006745204.2	NW_006384995.1	207378	215014	470	51606.8	5.1	Leptonychotes weddellii	Type_I	Phocidae
XP_006745205.1	NW_006384995.1	224591	229382	464	51368.5	4.59	Leptonychotes weddellii	Type_I	Phocidae
XP_006745206.1	NW_006384995.1	267448	275431	464	50583.6	5.51	Leptonychotes weddellii	Type_I	Phocidae
XP_006745215.1	NW_006384995.1	281442	288190	528	56285.8	4.83	Leptonychotes weddellii	Type_I	Phocidae
XP_006745207.1	NW_006384995.1	343621	348725	489	52756.3	4.39	Leptonychotes weddellii	Type_I	Phocidae
XP_006745208.1	NW_006384995.1	367081	374990	429	49252.4	4.94	Leptonychotes weddellii	Type_I	Phocidae
XP_006745209.1	NW_006384995.1	401075	416320	420	47922.7	5.27	Leptonychotes weddellii	Type_I	Phocidae
XP_006745216.1	NW_006384995.1	438756	445606	484	54592	4.97	Leptonychotes weddellii	Type_I	Phocidae
XP_006745210.1	NW_006384995.1	455312	462318	431	48356.6	4.16	Leptonychotes weddellii	Type_I	Phocidae
XP_006745882.2	NW_006385142.1	11105	49300	583	62556.4	8.9	Leptonychotes weddellii	Type_II	Phocidae
XP_030897802.1	NW_006385142.1	58156	63882	648	66588.5	8.02	Leptonychotes weddellii	Type_II	Phocidae
XP_030897805.1	NW_006385142.1	83546	90754	692	69823.1	8.16	Leptonychotes weddellii	Type_II	Phocidae
XP_006745874.1	NW_006385142.1	142833	152838	540	58730	6.98	Leptonychotes weddellii	Type_II	Phocidae
XP_030897804.1	NW_006385142.1	158997	170818	535	54601.8	6.97	Leptonychotes weddellii	Type_II	Phocidae
XP_006745884.1	NW_006385142.1	181214	188521	531	57819.2	6.77	Leptonychotes weddellii	Type_II	Phocidae
XP_006745875.1	NW_006385142.1	199890	208337	525	57296.3	6.55	Leptonychotes weddellii	Type_II	Phocidae
XP_006745876.1	NW_006385142.1	232028	238383	595	62709.8	7.9	Leptonychotes weddellii	Type_II	Phocidae
XP_030897808.1	NW_006385142.1	254532	295718	565	60333.2	8.1	Leptonychotes weddellii	Type_II	Phocidae
XP_006745879.1	NW_006385142.1	335613	342853	596	64658.8	7.7	Leptonychotes weddellii	Type_II	Phocidae
XP_006745880.1	NW_006385142.1	357662	365122	507	55761.2	6.49	Leptonychotes weddellii	Type_II	Phocidae
XP_006745881.1	NW_006385142.1	400475	406731	493	54178.4	5.64	Leptonychotes weddellii	Type_I	Phocidae
XP_030873562.1	NW_006385428.1	130002	137172	261	29699.8	5.45	Leptonychotes weddellii	Type_I	Phocidae
XP_006746948.1	NW_006385428.1	158408	161569	409	46540.2	4.53	Leptonychotes weddellii	Type_I	Phocidae
XP_006746961.1	NW_006385428.1	182419	186128	440	49040.6	4.69	Leptonychotes weddellii	Type_I	Phocidae
XP_006746949.1	NW_006385428.1	214608	220952	447	50059.7	4.45	Leptonychotes weddellii	Type_I	Phocidae
XP_006746950.1	NW_006385428.1	227904	231531	455	50232.6	4.65	Leptonychotes weddellii	Type_I	Phocidae
XP_006746962.1	NW_006385428.1	236887	240336	467	52110.9	4.75	Leptonychotes weddellii	Type_I	Phocidae
XP_030873563.1	NW_006385428.1	252700	258538	291	32976.2	4.43	Leptonychotes weddellii	Type_I	Phocidae
XP_006746952.1	NW_006385428.1	274936	279153	407	44431.5	4.91	Leptonychotes weddellii	Type_I	Phocidae
XP_006746964.1	NW_006385428.1	308045	314289	592	61320.8	4.7	Leptonychotes weddellii	Type_I	Phocidae
XP_006746951.1	NW_006385428.1	323209	327568	474	51742.4	4.8	Leptonychotes weddellii	Type_I	Phocidae
XP_006746953.2	NW_006385428.1	346936	349898	473	51305.8	4.94	Leptonychotes weddellii	Type_I	Phocidae
XP_030873558.1	NW_006385428.1	356242	361265	445	49029.5	4.64	Leptonychotes weddellii	Type_I	Phocidae
XP_006751282.1	NW_006387604.1	73804	101266	535	58555.3	8.41	Leptonychotes weddellii	Type_II	Phocidae
XP_006751283.1	NW_006387604.1	104684	115676	517	56963	6.12	Leptonychotes weddellii	Type_II	Phocidae
XP_032727474.1	NW_022631037.1	14509344	14513976	539	55863.2	4.64	Lontra canadensis	Type_I	Mustelidae
XP_032727483.1	NW_022631037.1	14532324	14539718	450	49324.1	4.73	Lontra canadensis	Type_I	Mustelidae
XP_032727481.1	NW_022631037.1	14544599	14550108	464	51311.4	4.54	Lontra canadensis	Type_I	Mustelidae
XP_032727482.1	NW_022631037.1	14558472	14563873	450	49065.6	4.66	Lontra canadensis	Type_I	Mustelidae
XP_032727488.1	NW_022631037.1	14578148	14585795	464	50792.8	5.49	Lontra canadensis	Type_I	Mustelidae
XP_032727477.1	NW_022631037.1	14593150	14597645	609	62160.8	4.99	Lontra canadensis	Type_I	Mustelidae
XP_032727489.1	NW_022631037.1	14630699	14636316	508	54223.9	4.42	Lontra canadensis	Type_I	Mustelidae
XP_032727487.1	NW_022631037.1	14643939	14651751	429	48866.9	5.3	Lontra canadensis	Type_I	Mustelidae
XP_032727486.1	NW_022631037.1	14685009	14701118	419	47743.7	5.76	Lontra canadensis	Type_I	Mustelidae
XP_032727480.1	NW_022631037.1	14721680	14728652	485	54689.1	4.8	Lontra canadensis	Type_I	Mustelidae
XP_032727490.1	NW_022631037.1	14735548	14741137	430	48124	4.05	Lontra canadensis	Type_I	Mustelidae
XP_032727681.1	NW_022631037.1	14965208	14969704	404	46115	4.51	Lontra canadensis	Type_I	Mustelidae
XP_032727682.1	NW_022631037.1	14986799	14992619	407	46315.2	4.48	Lontra canadensis	Type_I	Mustelidae
XP_032727684.1	NW_022631037.1	15013964	15017296	409	46476.3	4.53	Lontra canadensis	Type_I	Mustelidae
XP_032727685.1	NW_022631037.1	15070835	15076804	447	50336	4.53	Lontra canadensis	Type_I	Mustelidae
XP_032727686.1	NW_022631037.1	15082950	15086742	455	50311.7	4.69	Lontra canadensis	Type_I	Mustelidae
XP_032727501.1	NW_022631037.1	15091947	15095654	467	52063.9	4.77	Lontra canadensis	Type_I	Mustelidae
XP_032727498.1	NW_022631037.1	15107000	15111309	448	48088.3	4.53	Lontra canadensis	Type_I	Mustelidae
XP_032727505.1	NW_022631037.1	15118908	15123054	457	49261.8	4.51	Lontra canadensis	Type_I	Mustelidae
XP_032727509.1	NW_022631037.1	15127820	15132220	400	43964.2	4.91	Lontra canadensis	Type_I	Mustelidae
XP_032727706.1	NW_022631037.1	15162260	15168719	646	65846.4	4.98	Lontra canadensis	Type_I	Mustelidae
XP_032727504.1	NW_022631037.1	15177682	15182077	478	52028.8	4.8	Lontra canadensis	Type_I	Mustelidae
XP_032727513.1	NW_022631037.1	15203662	15206480	479	51689.2	4.83	Lontra canadensis	Type_I	Mustelidae
XP_032727508.1	NW_022631037.1	15212507	15217577	433	48036.6	4.71	Lontra canadensis	Type_I	Mustelidae
XP_032727506.1	NW_022631037.1	15219526	15226334	465	51256.2	4.77	Lontra canadensis	Type_I	Mustelidae
XP_032732589.1	NW_022631053.1	2089721	2093532	434	48674.4	5.11	Lontra canadensis	Type_I	Mustelidae
XP_032732592.1	NW_022631053.1	2124388	2131578	489	54326	5.37	Lontra canadensis	Type_I	Mustelidae
XP_032732591.1	NW_022631053.1	2165318	2172996	517	56333.3	6.13	Lontra canadensis	Type_II	Mustelidae
XP_032732590.1	NW_022631053.1	2178184	2189868	531	57304	8.18	Lontra canadensis	Type_II	Mustelidae
XP_032732608.1	NW_022631053.1	2201160	2207375	531	56989.3	7.88	Lontra canadensis	Type_II	Mustelidae
XP_032732594.1	NW_022631053.1	2222233	2227905	642	65318.2	7.6	Lontra canadensis	Type_II	Mustelidae
XP_032732599.1	NW_022631053.1	2302423	2314828	593	62965.5	7.57	Lontra canadensis	Type_II	Mustelidae
XP_032732593.1	NW_022631053.1	2324041	2330032	628	64588.5	8.03	Lontra canadensis	Type_II	Mustelidae
XP_032732616.1	NW_022631053.1	2349264	2357036	677	68134.3	7.87	Lontra canadensis	Type_II	Mustelidae
XP_032732610.1	NW_022631053.1	2377259	2387369	540	58805.2	7.63	Lontra canadensis	Type_II	Mustelidae
XP_032732606.1	NW_022631053.1	2395500	2406900	523	57053.6	7.61	Lontra canadensis	Type_II	Mustelidae
XP_032732611.1	NW_022631053.1	2415312	2422404	533	58143.6	8.28	Lontra canadensis	Type_II	Mustelidae
XP_032732612.1	NW_022631053.1	2433783	2442357	525	57381.5	6.55	Lontra canadensis	Type_II	Mustelidae
XP_032732601.1	NW_022631053.1	2464369	2470409	587	62102.1	7.9	Lontra canadensis	Type_II	Mustelidae
XP_032732603.1	NW_022631053.1	2506692	2511771	571	60787.6	8.31	Lontra canadensis	Type_II	Mustelidae
XP_032732605.1	NW_022631053.1	2536646	2547052	551	59822.7	7.85	Lontra canadensis	Type_II	Mustelidae
XP_032732615.1	NW_022631053.1	2563766	2573837	440	49346.5	5.66	Lontra canadensis	Type_I	Mustelidae
XP_032732604.1	NW_022631053.1	2583927	2591927	594	64489.6	7.86	Lontra canadensis	Type_II	Mustelidae
XP_032732613.1	NW_022631053.1	2607010	2614419	507	55845.3	6.49	Lontra canadensis	Type_II	Mustelidae
XP_032732620.1	NW_022631053.1	2648415	2655129	493	54101.5	5.35	Lontra canadensis	Type_I	Mustelidae
XP_032732622.1	NW_022631053.1	2664068	2670695	485	53170.3	5.24	Lontra canadensis	Type_I	Mustelidae
XP_032732618.1	NW_022631053.1	2680797	2685904	516	55958.6	5.48	Lontra canadensis	Type_I	Mustelidae
XP_032732621.1	NW_022631053.1	2718183	2732229	464	51299.7	5.93	Lontra canadensis	Type_I	Mustelidae
XP_032732624.1	NW_022631053.1	2770464	2790378	452	50679.7	5.89	Lontra canadensis	Type_I	Mustelidae
XP_047599170.1	NC_062285.1	55811375	55815195	434	48721.5	5.12	Lutra lutra	Type_I	Mustelidae
XP_047598531.1	NC_062285.1	55846396	55853763	489	54315.9	5.37	Lutra lutra	Type_I	Mustelidae
XP_047596423.1	NC_062285.1	55888180	55896150	517	56571.5	6.54	Lutra lutra	Type_II	Mustelidae
XP_047596420.1	NC_062285.1	55901084	55912767	605	64854.9	8.71	Lutra lutra	Type_II	Mustelidae
XP_047596422.1	NC_062285.1	55923828	55930390	531	56920.2	7.88	Lutra lutra	Type_II	Mustelidae
XP_047596416.1	NC_062285.1	55944967	55950871	625	63873.8	7.6	Lutra lutra	Type_II	Mustelidae
XP_047596421.1	NC_062285.1	56028477	56041954	600	63506.1	8.26	Lutra lutra	Type_II	Mustelidae
XP_047596415.1	NC_062285.1	56050604	56056424	629	64731.7	8.03	Lutra lutra	Type_II	Mustelidae
XP_047599175.1	NC_062285.1	56075865	56083688	682	68587.8	8.16	Lutra lutra	Type_II	Mustelidae
XP_047596757.1	NC_062285.1	56100516	56110899	540	58872.3	7.63	Lutra lutra	Type_II	Mustelidae
XP_047596763.1	NC_062285.1	56117869	56129899	523	57055.5	7.61	Lutra lutra	Type_II	Mustelidae
XP_047596759.1	NC_062285.1	56138266	56146569	533	58307	8.43	Lutra lutra	Type_II	Mustelidae
XP_047596762.1	NC_062285.1	56156615	56165777	525	57397.5	6.55	Lutra lutra	Type_II	Mustelidae
XP_047596751.1	NC_062285.1	56187254	56193838	592	62480.5	7.9	Lutra lutra	Type_II	Mustelidae
XP_047596752.1	NC_062285.1	56211555	56216979	570	60700.4	8.09	Lutra lutra	Type_II	Mustelidae
XP_047596755.1	NC_062285.1	56256257	56266722	552	59761.6	8.26	Lutra lutra	Type_II	Mustelidae
XP_047596761.1	NC_062285.1	56268409	56280360	531	58072.2	8.42	Lutra lutra	Type_II	Mustelidae
XP_047596764.1	NC_062285.1	56283923	56295650	517	57133.5	7.04	Lutra lutra	Type_II	Mustelidae
XP_047596754.1	NC_062285.1	56303992	56312018	594	64540.7	7.86	Lutra lutra	Type_II	Mustelidae
XP_047596767.1	NC_062285.1	56368615	56375453	493	54075.4	5.35	Lutra lutra	Type_I	Mustelidae
XP_047596771.1	NC_062285.1	56383447	56390701	485	53212.4	5.24	Lutra lutra	Type_I	Mustelidae
XP_047596766.1	NC_062285.1	56400669	56406173	516	55972.6	5.48	Lutra lutra	Type_I	Mustelidae
XP_047596772.1	NC_062285.1	56438139	56452629	464	51382.8	6.14	Lutra lutra	Type_II	Mustelidae
XP_047599068.1	NC_062285.1	56490443	56512476	528	58402.4	7.24	Lutra lutra	Type_II	Mustelidae
XP_047563940.1	NC_062293.1	20657626	20664409	465	51324.2	4.72	Lutra lutra	Type_I	Mustelidae
XP_047563936.1	NC_062293.1	20666274	20671450	433	48100.6	4.71	Lutra lutra	Type_I	Mustelidae
XP_047563938.1	NC_062293.1	20677398	20680343	480	51849.5	4.89	Lutra lutra	Type_I	Mustelidae
XP_047563942.1	NC_062293.1	20752865	20757212	400	44023.1	4.85	Lutra lutra	Type_I	Mustelidae
XP_047564409.1	NC_062293.1	20761757	20766382	457	49261.8	4.48	Lutra lutra	Type_I	Mustelidae
XP_047564408.1	NC_062293.1	20789254	20793019	467	52238.2	4.77	Lutra lutra	Type_I	Mustelidae
XP_047563367.1	NC_062293.1	20796774	20802269	455	50381.8	4.69	Lutra lutra	Type_I	Mustelidae
XP_047563533.1	NC_062293.1	20808354	20814646	447	50356	4.53	Lutra lutra	Type_I	Mustelidae
XP_047563532.1	NC_062293.1	20825841	20830971	457	50962.8	4.67	Lutra lutra	Type_I	Mustelidae
XP_047563536.1	NC_062293.1	20868168	20871813	409	46446.2	4.53	Lutra lutra	Type_I	Mustelidae
XP_047563537.1	NC_062293.1	20902385	20922761	404	46142	4.51	Lutra lutra	Type_I	Mustelidae
XP_047563540.1	NC_062293.1	20892216	20895958	393	44733.2	4.47	Lutra lutra	Type_I	Mustelidae
XP_047563431.1	NC_062293.1	21315131	21321232	430	48152.1	4.08	Lutra lutra	Type_I	Mustelidae
XP_047563427.1	NC_062293.1	21327967	21335870	485	54659.1	4.75	Lutra lutra	Type_I	Mustelidae
XP_047563430.1	NC_062293.1	21357710	21380796	419	47739.7	5.89	Lutra lutra	Type_I	Mustelidae
XP_047563428.1	NC_062293.1	21414230	21422781	429	48983.2	5.31	Lutra lutra	Type_I	Mustelidae
XP_047563426.1	NC_062293.1	21429482	21435439	508	54208.9	4.42	Lutra lutra	Type_I	Mustelidae
XP_047563424.1	NC_062293.1	21468672	21473109	605	61740.5	4.82	Lutra lutra	Type_I	Mustelidae
XP_047564225.1	NC_062293.1	21480376	21488428	464	50811.7	5.28	Lutra lutra	Type_I	Mustelidae
XP_047564228.1	NC_062293.1	21515078	21520851	464	51281.3	4.54	Lutra lutra	Type_I	Mustelidae
XP_047564229.1	NC_062293.1	21525461	21533045	450	49297.1	4.73	Lutra lutra	Type_I	Mustelidae
XP_047565013.1	NC_062293.1	21552107	21556941	535	55490.9	4.53	Lutra lutra	Type_I	Mustelidae
XP_045869181.1	NC_060072.1	89443815	89463635	452	50758.8	5.94	Meles meles	Type_I	Mustelidae
XP_045866521.1	NC_060072.1	89501615	89515649	464	51414.8	5.88	Meles meles	Type_I	Mustelidae
XP_045868469.1	NC_060072.1	89547556	89552653	516	56043.7	5.48	Meles meles	Type_I	Mustelidae
XP_045868501.1	NC_060072.1	89562480	89568930	485	53272.4	5.48	Meles meles	Type_I	Mustelidae
XP_045868536.1	NC_060072.1	89577799	89584237	493	54078.4	5.35	Meles meles	Type_I	Mustelidae
XP_045867919.1	NC_060072.1	89618572	89625248	507	55813.3	6.49	Meles meles	Type_II	Mustelidae
XP_045867918.1	NC_060072.1	89640157	89647346	594	64576.8	8.37	Meles meles	Type_II	Mustelidae
XP_045868505.1	NC_060072.1	89656836	89667636	517	57118.5	6.77	Meles meles	Type_II	Mustelidae
XP_045867706.1	NC_060072.1	89684781	89694721	551	59705.5	8.26	Meles meles	Type_II	Mustelidae
XP_045867704.1	NC_060072.1	89714037	89719146	582	62041.1	8.17	Meles meles	Type_II	Mustelidae
XP_045868245.1	NC_060072.1	89739302	89744298	570	60730.5	8.09	Meles meles	Type_II	Mustelidae
XP_045868212.1	NC_060072.1	89761672	89767556	591	62354.4	7.9	Meles meles	Type_II	Mustelidae
XP_045868313.1	NC_060072.1	89789374	89797965	525	57365.4	6.55	Meles meles	Type_II	Mustelidae
XP_045868296.1	NC_060072.1	89809599	89816692	533	58056.5	8.11	Meles meles	Type_II	Mustelidae
XP_045868227.1	NC_060072.1	89825198	89836970	523	57101.7	7.61	Meles meles	Type_II	Mustelidae
XP_045868295.1	NC_060072.1	89845162	89855226	540	58814.2	7.63	Meles meles	Type_II	Mustelidae
XP_045868309.1	NC_060072.1	89874389	89881555	653	66436.7	8.16	Meles meles	Type_II	Mustelidae
XP_045868289.1	NC_060072.1	89901798	89906921	624	64344.3	8.03	Meles meles	Type_II	Mustelidae
XP_045868287.1	NC_060072.1	89916242	89928519	604	63910.7	8.6	Meles meles	Type_II	Mustelidae
XP_045868202.1	NC_060072.1	90006007	90011940	628	63995.7	6.07	Meles meles	Type_I	Mustelidae
XP_045868383.1	NC_060072.1	90025340	90031678	531	56846.9	6.89	Meles meles	Type_II	Mustelidae
XP_045868426.1	NC_060072.1	90041443	90053015	529	57177.8	8.18	Meles meles	Type_II	Mustelidae
XP_045870009.1	NC_060072.1	90057979	90076282	513	55893.8	6.22	Meles meles	Type_II	Mustelidae
XP_045868914.1	NC_060072.1	90099093	90106419	486	54050.7	5.38	Meles meles	Type_I	Mustelidae
XP_045867470.1	NC_060072.1	90137627	90141412	435	48647.3	5.11	Meles meles	Type_I	Mustelidae
XP_045841527.1	NC_060083.1	42957803	42961985	547	56319.8	4.57	Meles meles	Type_I	Mustelidae
XP_045841504.1	NC_060083.1	42980885	42987885	450	49327.1	4.73	Meles meles	Type_I	Mustelidae
XP_045841412.1	NC_060083.1	42992933	42998794	464	51293.3	4.57	Meles meles	Type_I	Mustelidae
XP_045841067.1	NC_060083.1	43007648	43012015	450	48995.6	4.74	Meles meles	Type_I	Mustelidae
XP_045841069.1	NC_060083.1	43026855	43035343	461	50442.3	5.27	Meles meles	Type_I	Mustelidae
XP_045839766.1	NC_060083.1	43043112	43048429	608	62024.7	4.82	Meles meles	Type_I	Mustelidae
XP_045839798.1	NC_060083.1	43080305	43086930	508	54081.8	4.47	Meles meles	Type_I	Mustelidae
XP_045842370.1	NC_060083.1	43094286	43103033	431	49382.7	5.14	Meles meles	Type_I	Mustelidae
XP_045841218.1	NC_060083.1	43136457	43153476	419	47749.8	6.1	Meles meles	Type_II	Mustelidae
XP_045841217.1	NC_060083.1	43172814	43179783	485	54688.1	4.68	Meles meles	Type_I	Mustelidae
XP_045841219.1	NC_060083.1	43183714	43189929	430	48122.1	4.04	Meles meles	Type_I	Mustelidae
XP_045841343.1	NC_060083.1	43540384	43544684	404	46203	4.51	Meles meles	Type_I	Mustelidae
XP_045841288.1	NC_060083.1	43560952	43566643	407	46317.1	4.51	Meles meles	Type_I	Mustelidae
XP_045841289.1	NC_060083.1	43587461	43591006	409	46447.2	4.53	Meles meles	Type_I	Mustelidae
XP_045841497.1	NC_060083.1	43647743	43653870	447	50348	4.53	Meles meles	Type_I	Mustelidae
XP_045841251.1	NC_060083.1	43659657	43666060	455	50468.9	4.74	Meles meles	Type_I	Mustelidae
XP_045841381.1	NC_060083.1	43669704	43673419	467	51952.7	4.71	Meles meles	Type_I	Mustelidae
XP_045841369.1	NC_060083.1	43685023	43689135	444	47933.2	4.57	Meles meles	Type_I	Mustelidae
XP_045841952.1	NC_060083.1	43697193	43701171	453	48964.5	4.51	Meles meles	Type_I	Mustelidae
XP_045841953.1	NC_060083.1	43706068	43710367	404	44478.6	4.79	Meles meles	Type_I	Mustelidae
XP_045842221.1	NC_060083.1	43741225	43747615	664	67159.7	5.13	Meles meles	Type_I	Mustelidae
XP_045841331.1	NC_060083.1	43756750	43760940	478	52000.8	4.8	Meles meles	Type_I	Mustelidae
XP_045841367.1	NC_060083.1	43782316	43784669	432	46640.9	4.58	Meles meles	Type_I	Mustelidae
XP_045841325.1	NC_060083.1	43790731	43795661	433	48016.5	4.71	Meles meles	Type_I	Mustelidae
XP_045841344.1	NC_060083.1	43797797	43804347	457	50479.4	4.81	Meles meles	Type_I	Mustelidae
XP_045723840.1	NW_026991713.1	60675804	60679680	430	48171.9	5.04	Mirounga angustirostris	Type_I	Phocidae
XP_045723855.1	NW_026991713.1	60711007	60718883	489	54324	5.37	Mirounga angustirostris	Type_I	Phocidae
XP_045723868.1	NW_026991713.1	60749969	60757519	515	56112.8	5.45	Mirounga angustirostris	Type_I	Phocidae
XP_045723884.1	NW_026991713.1	60762702	60775100	537	57771.7	7.46	Mirounga angustirostris	Type_II	Phocidae
XP_045723898.2	NW_026991713.1	60786729	60793590	521	56052	7.29	Mirounga angustirostris	Type_II	Phocidae
XP_064446346.1	NW_026991713.1	60805947	60811599	601	61592.3	7.31	Mirounga angustirostris	Type_II	Phocidae
XP_045723925.2	NW_026991713.1	60872420	60883976	581	61925.5	6.64	Mirounga angustirostris	Type_II	Phocidae
XP_045723937.1	NW_026991713.1	60893130	60898145	615	63971	8.03	Mirounga angustirostris	Type_II	Phocidae
XP_045723961.1	NW_026991713.1	60918458	60925473	629	65223.8	7.68	Mirounga angustirostris	Type_II	Phocidae
XP_045723973.1	NW_026991713.1	60954044	60964021	538	58429.7	7.32	Mirounga angustirostris	Type_II	Phocidae
XP_045723987.1	NW_026991713.1	60970414	60982267	526	57213.8	7.81	Mirounga angustirostris	Type_II	Phocidae
XP_045724931.1	NW_026991713.1	60993044	61000284	531	57948.4	8.37	Mirounga angustirostris	Type_II	Phocidae
XP_045724009.1	NW_026991713.1	61012090	61020479	525	57358.4	6.55	Mirounga angustirostris	Type_II	Phocidae
XP_045724020.1	NW_026991713.1	61044305	61050582	597	62862.9	7.9	Mirounga angustirostris	Type_II	Phocidae
XP_064446412.1	NW_026991713.1	61065544	61070183	560	60048.8	7.81	Mirounga angustirostris	Type_II	Phocidae
XP_045724060.1	NW_026991713.1	61097527	61107180	551	59538.2	7.5	Mirounga angustirostris	Type_II	Phocidae
XP_045724109.1	NW_026991713.1	61124796	61135191	440	49379.4	5.22	Mirounga angustirostris	Type_I	Phocidae
XP_045724086.1	NW_026991713.1	61144951	61152112	596	64627.7	8.01	Mirounga angustirostris	Type_II	Phocidae
XP_045724121.1	NW_026991713.1	61166823	61174499	507	55733.1	6.4	Mirounga angustirostris	Type_II	Phocidae
XP_045729344.2	NW_026991713.1	61207824	61213944	493	54212.5	5.35	Mirounga angustirostris	Type_I	Phocidae
XP_064447277.1	NW_026991713.1	61222570	61256866	480	52812.8	5.15	Mirounga angustirostris	Type_I	Phocidae
XP_064447278.1	NW_026991713.1	61238848	61243927	513	55687.2	5.5	Mirounga angustirostris	Type_I	Phocidae
XP_045729343.1	NW_026991713.1	61267521	61282560	464	51471.8	6.07	Mirounga angustirostris	Type_I	Phocidae
XP_045724155.1	NW_026991713.1	61320335	61343595	497	55101.7	6.77	Mirounga angustirostris	Type_II	Phocidae
XP_045744900.1	NW_026991725.1	25775926	25780279	524	54643.1	4.48	Mirounga angustirostris	Type_I	Phocidae
XP_064438150.1	NW_026991725.1	25798845	25807306	470	51674.9	4.96	Mirounga angustirostris	Type_I	Phocidae
XP_045744027.1	NW_026991725.1	25816485	25821444	464	51489.6	4.59	Mirounga angustirostris	Type_I	Phocidae
XP_045744026.1	NW_026991725.1	25829461	25834217	450	49009.6	4.67	Mirounga angustirostris	Type_I	Phocidae
XP_045744025.2	NW_026991725.1	25847377	25855845	464	50581.5	5.38	Mirounga angustirostris	Type_I	Phocidae
XP_045744023.1	NW_026991725.1	25864479	25867568	458	49027.6	4.51	Mirounga angustirostris	Type_I	Phocidae
XP_045726878.2	NW_026991725.1	25909037	25914481	489	52664.2	4.39	Mirounga angustirostris	Type_I	Phocidae
XP_045744020.1	NW_026991725.1	25960861	25976300	429	48847.8	5.37	Mirounga angustirostris	Type_I	Phocidae
XP_045744019.1	NW_026991725.1	25998704	26005422	484	54575	4.97	Mirounga angustirostris	Type_I	Phocidae
XP_045744018.1	NW_026991725.1	26016036	26023243	431	48277.5	4.16	Mirounga angustirostris	Type_I	Phocidae
XP_045744014.1	NW_026991725.1	26313306	26317817	404	46075.8	4.51	Mirounga angustirostris	Type_I	Phocidae
XP_045744012.2	NW_026991725.1	26357187	26360337	409	46382	4.49	Mirounga angustirostris	Type_I	Phocidae
XP_045744010.1	NW_026991725.1	26412982	26419366	447	50014.7	4.45	Mirounga angustirostris	Type_I	Phocidae
XP_045744008.1	NW_026991725.1	26426607	26430236	455	50246.7	4.61	Mirounga angustirostris	Type_I	Phocidae
XP_045744007.1	NW_026991725.1	26435570	26439012	467	52125.9	4.67	Mirounga angustirostris	Type_I	Phocidae
XP_045746176.1	NW_026991725.1	26451299	26455335	442	47980.2	4.51	Mirounga angustirostris	Type_I	Phocidae
XP_045744005.1	NW_026991725.1	26462855	26466829	465	49938.6	4.72	Mirounga angustirostris	Type_I	Phocidae
XP_045744006.1	NW_026991725.1	26471976	26476639	407	44340.4	4.84	Mirounga angustirostris	Type_I	Phocidae
XP_054367141.2	NW_026991725.1	26519463	26523661	474	51756.4	4.8	Mirounga angustirostris	Type_I	Phocidae
XP_064439700.1	NW_026991725.1	26543278	26546197	472	51271.7	4.78	Mirounga angustirostris	Type_I	Phocidae
XP_045744000.3	NW_026991725.1	26552464	26557590	445	49046.5	4.64	Mirounga angustirostris	Type_I	Phocidae
XP_034857902.1	NW_023270314.1	25030323	25034199	430	48171.9	5.04	Mirounga leonina	Type_I	Phocidae
XP_034857903.1	NW_023270314.1	25065751	25073630	489	54324	5.37	Mirounga leonina	Type_I	Phocidae
XP_034857904.1	NW_023270314.1	25104665	25112069	515	56051.8	5.62	Mirounga leonina	Type_I	Phocidae
XP_034857905.1	NW_023270314.1	25117394	25129790	537	57772.8	7.82	Mirounga leonina	Type_II	Phocidae
XP_034858482.1	NW_023270314.1	25141485	25147822	521	56121.2	7.29	Mirounga leonina	Type_II	Phocidae
XP_034858483.1	NW_023270314.1	25160545	25166317	609	61997.7	7.31	Mirounga leonina	Type_II	Phocidae
XP_034858484.1	NW_023270314.1	25247420	25252423	611	63652.7	8.03	Mirounga leonina	Type_II	Phocidae
XP_034857906.1	NW_023270314.1	25272725	25279729	625	64840.4	7.41	Mirounga leonina	Type_II	Phocidae
XP_034857907.1	NW_023270314.1	25308261	25318624	540	58648.9	7.32	Mirounga leonina	Type_II	Phocidae
XP_034857908.1	NW_023270314.1	25324592	25336177	524	57228.8	7.99	Mirounga leonina	Type_II	Phocidae
XP_034857910.1	NW_023270314.1	25347255	25354492	532	58098.6	8.02	Mirounga leonina	Type_II	Phocidae
XP_034858491.1	NW_023270314.1	25366064	25374458	525	57358.4	6.55	Mirounga leonina	Type_II	Phocidae
XP_034858488.1	NW_023270314.1	25398441	25404555	597	62834.8	7.9	Mirounga leonina	Type_II	Phocidae
XP_034857911.1	NW_023270314.1	25419499	25424146	560	60048.8	7.81	Mirounga leonina	Type_II	Phocidae
XP_034857912.1	NW_023270314.1	25451615	25461195	551	59554.3	8.27	Mirounga leonina	Type_II	Phocidae
XP_034857915.1	NW_023270314.1	25478866	25489038	440	49468.6	5.22	Mirounga leonina	Type_I	Phocidae
XP_034857914.1	NW_023270314.1	25498805	25505985	598	64959	8.16	Mirounga leonina	Type_II	Phocidae
XP_034857916.1	NW_023270314.1	25520562	25528232	507	55719	6.4	Mirounga leonina	Type_II	Phocidae
XP_034858494.1	NW_023270314.1	25561017	25593220	510	55742.1	5.49	Mirounga leonina	Type_I	Phocidae
XP_034858493.1	NW_023270314.1	25616803	25631849	464	51485.8	6.07	Mirounga leonina	Type_I	Phocidae
XP_034858495.1	NW_023270314.1	25669806	25693787	497	55103.6	6.07	Mirounga leonina	Type_I	Phocidae
XP_034883296.1	NW_023270503.1	26111438	26115700	524	54479.9	4.5	Mirounga leonina	Type_I	Phocidae
XP_034883297.1	NW_023270503.1	26134129	26145165	432	47557.2	4.74	Mirounga leonina	Type_I	Phocidae
XP_034883298.1	NW_023270503.1	26153838	26159066	464	51447.4	4.6	Mirounga leonina	Type_I	Phocidae
XP_034883299.1	NW_023270503.1	26166994	26171564	450	48975.6	4.67	Mirounga leonina	Type_I	Phocidae
XP_034883301.1	NW_023270503.1	26184337	26192986	487	53177.6	5.63	Mirounga leonina	Type_I	Phocidae
XP_034883361.1	NW_023270503.1	26200752	26205014	545	56519.3	4.88	Mirounga leonina	Type_I	Phocidae
XP_034883302.1	NW_023270503.1	26246870	26252185	489	52717.3	4.42	Mirounga leonina	Type_I	Phocidae
XP_034883303.1	NW_023270503.1	26268569	26276864	407	46813.6	4.73	Mirounga leonina	Type_I	Phocidae
XP_034883305.1	NW_023270503.1	26298420	26314152	422	48205	5.61	Mirounga leonina	Type_I	Phocidae
XP_034883306.1	NW_023270503.1	26336064	26342772	484	54494	4.97	Mirounga leonina	Type_I	Phocidae
XP_034883307.1	NW_023270503.1	26353344	26360619	431	48300.6	4.16	Mirounga leonina	Type_I	Phocidae
XP_034882978.1	NW_023270503.1	26627665	26632341	366	42136.3	4.4	Mirounga leonina	Type_I	Phocidae
XP_034882976.1	NW_023270503.1	26670405	26673859	409	46488.1	4.49	Mirounga leonina	Type_I	Phocidae
XP_034883312.1	NW_023270503.1	26726222	26732727	447	50014.7	4.45	Mirounga leonina	Type_I	Phocidae
XP_034883313.1	NW_023270503.1	26739871	26743500	455	50246.7	4.61	Mirounga leonina	Type_I	Phocidae
XP_034883314.1	NW_023270503.1	26748833	26752274	467	52072.9	4.63	Mirounga leonina	Type_I	Phocidae
XP_034883369.1	NW_023270503.1	26764547	26768585	442	48010.2	4.51	Mirounga leonina	Type_I	Phocidae
XP_034883315.1	NW_023270503.1	26775823	26780074	465	49971.7	4.64	Mirounga leonina	Type_I	Phocidae
XP_034883317.1	NW_023270503.1	26785231	26789892	407	44301.3	4.74	Mirounga leonina	Type_I	Phocidae
XP_034883318.1	NW_023270503.1	26832086	26836433	470	51458	4.8	Mirounga leonina	Type_I	Phocidae
XP_034883322.1	NW_023270503.1	26865330	26870319	445	49047.5	4.64	Mirounga leonina	Type_I	Phocidae
XP_021542413.2	NC_058407.1	60749329	60753206	430	48095.7	5.04	Neomonachus schauinslandi	Type_I	Phocidae
XP_021542435.1	NC_058407.1	60784307	60791971	489	54358.1	5.37	Neomonachus schauinslandi	Type_I	Phocidae
XP_021542434.1	NC_058407.1	60823842	60831470	514	56111.8	5.2	Neomonachus schauinslandi	Type_I	Phocidae
XP_021542348.1	NC_058407.1	60860427	60867021	530	56692.8	6.54	Neomonachus schauinslandi	Type_II	Phocidae
XP_021542433.1	NC_058407.1	60879378	60885127	586	60656.5	6.34	Neomonachus schauinslandi	Type_II	Phocidae
XP_021542431.1	NC_058407.1	60960139	60972659	590	62709.4	7.89	Neomonachus schauinslandi	Type_II	Phocidae
XP_021542347.1	NC_058407.1	60980606	60986233	630	64940.8	7.61	Neomonachus schauinslandi	Type_II	Phocidae
XP_021542346.1	NC_058407.1	61005954	61013783	658	67269.7	8.03	Neomonachus schauinslandi	Type_II	Phocidae
XP_021542430.1	NC_058407.1	61040419	61050430	540	58732	6.67	Neomonachus schauinslandi	Type_II	Phocidae
XP_021542427.1	NC_058407.1	61056527	61068350	526	57333.9	7.03	Neomonachus schauinslandi	Type_II	Phocidae
XP_044770769.1	NC_058407.1	61098155	61107021	525	57320.3	6.55	Neomonachus schauinslandi	Type_II	Phocidae
XP_044771339.1	NC_058407.1	61130346	61136438	595	62587.7	8.53	Neomonachus schauinslandi	Type_II	Phocidae
XP_021542342.1	NC_058407.1	61187752	61198775	517	57035.2	6.37	Neomonachus schauinslandi	Type_II	Phocidae
XP_021542339.2	NC_058407.1	61207691	61214835	596	64625.7	7.53	Neomonachus schauinslandi	Type_II	Phocidae
XP_044770770.1	NC_058407.1	61229608	61236679	507	55685.1	6.49	Neomonachus schauinslandi	Type_II	Phocidae
XP_044771133.1	NC_058407.1	61270397	61326696	489	54189.4	5.5	Neomonachus schauinslandi	Type_I	Phocidae
XP_021560610.1	NC_058407.1	61327759	61342909	464	51497.9	5.88	Neomonachus schauinslandi	Type_I	Phocidae
XP_021560456.1	NC_058407.1	61381369	61404149	448	50448.4	5.94	Neomonachus schauinslandi	Type_I	Phocidae
XP_021559829.1	NC_058417.1	39001772	39005959	517	54420.9	4.59	Neomonachus schauinslandi	Type_I	Phocidae
XP_021559743.2	NC_058417.1	39024381	39031752	470	51614.8	5.03	Neomonachus schauinslandi	Type_I	Phocidae
XP_021559793.1	NC_058417.1	39040546	39045499	464	51302.4	4.77	Neomonachus schauinslandi	Type_I	Phocidae
XP_021559752.1	NC_058417.1	39053526	39058131	450	49016.6	4.63	Neomonachus schauinslandi	Type_I	Phocidae
XP_021559583.1	NC_058417.1	39091708	39096121	571	59785.9	5.05	Neomonachus schauinslandi	Type_I	Phocidae
XP_021559803.1	NC_058417.1	39137234	39142691	489	52746.3	4.41	Neomonachus schauinslandi	Type_I	Phocidae
XP_021560140.1	NC_058417.1	39157902	39165834	428	49104.1	4.99	Neomonachus schauinslandi	Type_I	Phocidae
XP_044777383.1	NC_058417.1	39197894	39214532	429	48954	5.49	Neomonachus schauinslandi	Type_I	Phocidae
XP_021559967.1	NC_058417.1	39236471	39242928	484	54512.1	5.11	Neomonachus schauinslandi	Type_I	Phocidae
XP_021559937.1	NC_058417.1	39254284	39261324	430	48215.2	4.17	Neomonachus schauinslandi	Type_I	Phocidae
XP_021537396.1	NC_058417.1	39581436	39585516	457	50639.3	4.75	Neomonachus schauinslandi	Type_I	Phocidae
XP_021537422.1	NC_058417.1	39598494	39604854	441	49462.9	4.41	Neomonachus schauinslandi	Type_I	Phocidae
XP_021537395.1	NC_058417.1	39610565	39614193	455	50435.9	4.7	Neomonachus schauinslandi	Type_I	Phocidae
XP_021537499.1	NC_058417.1	39635176	39639400	445	48269.5	4.61	Neomonachus schauinslandi	Type_I	Phocidae
XP_021537497.1	NC_058417.1	39646448	39650783	465	49833.3	4.58	Neomonachus schauinslandi	Type_I	Phocidae
XP_021537498.1	NC_058417.1	39655723	39660332	407	44374.4	4.79	Neomonachus schauinslandi	Type_I	Phocidae
XP_021537496.1	NC_058417.1	39703683	39708042	470	51485.1	4.8	Neomonachus schauinslandi	Type_I	Phocidae
XP_021537393.1	NC_058417.1	39728166	39731055	465	50652.1	4.94	Neomonachus schauinslandi	Type_I	Phocidae
XP_021550082.1	NC_058419.1	48454482	48455877	430	48095.7	5.04	Neomonachus schauinslandi	Type_I	Phocidae
XP_044768472.1	NW_025415110.1	133	1424	193	21211.1	8.06	Neomonachus schauinslandi	Type_II	Phocidae
XP_004395055.1	NW_004450302.1	154624	160263	431	48497.8	4.27	Odobenus rosmarus divergens	Type_I	Odobenus
XP_004395273.1	NW_004450302.1	175223	187234	541	60793.9	4.74	Odobenus rosmarus divergens	Type_I	Odobenus
XP_004395056.1	NW_004450302.1	204620	220230	420	47725.6	5.37	Odobenus rosmarus divergens	Type_I	Odobenus
XP_004395058.1	NW_004450302.1	284975	290663	496	53325.9	4.35	Odobenus rosmarus divergens	Type_I	Odobenus
XP_004395059.1	NW_004450302.1	322460	326891	565	57325.4	4.93	Odobenus rosmarus divergens	Type_I	Odobenus
XP_004395060.1	NW_004450302.1	334623	342587	464	50306.9	5.09	Odobenus rosmarus divergens	Type_I	Odobenus
XP_004395061.1	NW_004450302.1	366980	371402	450	48925.4	4.63	Odobenus rosmarus divergens	Type_I	Odobenus
XP_004395062.1	NW_004450302.1	379711	384413	464	51247.2	4.59	Odobenus rosmarus divergens	Type_I	Odobenus
XP_004395063.1	NW_004450302.1	393400	400043	450	49414.2	4.74	Odobenus rosmarus divergens	Type_I	Odobenus
XP_004400846.1	NW_004450387.1	6534	17726	517	57095.4	6.32	Odobenus rosmarus divergens	Type_II	Odobenus
XP_004400847.1	NW_004450387.1	26585	33920	594	64239.1	7.57	Odobenus rosmarus divergens	Type_II	Odobenus
XP_004400848.1	NW_004450387.1	48981	56565	507	55797.2	6.49	Odobenus rosmarus divergens	Type_II	Odobenus
XP_004400851.1	NW_004450387.1	89341	95879	493	53983.2	5.15	Odobenus rosmarus divergens	Type_I	Odobenus
XP_004400850.1	NW_004450387.1	113807	125920	484	53153.2	5.36	Odobenus rosmarus divergens	Type_I	Odobenus
XP_004400950.1	NW_004450387.1	157197	162861	344	38263.3	4.92	Odobenus rosmarus divergens	Type_I	Odobenus
XP_004400853.1	NW_004450387.1	163844	178959	464	51322.7	5.34	Odobenus rosmarus divergens	Type_I	Odobenus
XP_004400854.1	NW_004450387.1	217159	238128	497	55248.8	5.7	Odobenus rosmarus divergens	Type_I	Odobenus
XP_004406301.1	NW_004450550.1	1855046	1858935	430	48203.9	5.04	Odobenus rosmarus divergens	Type_I	Odobenus
XP_004406302.1	NW_004450550.1	1898662	1906029	492	54581.3	5.37	Odobenus rosmarus divergens	Type_I	Odobenus
XP_004406303.1	NW_004450550.1	1938448	1945831	515	56222.8	5.12	Odobenus rosmarus divergens	Type_I	Odobenus
XP_004406304.1	NW_004450550.1	1951207	1963450	535	57781.6	7.8	Odobenus rosmarus divergens	Type_II	Odobenus
XP_004406305.1	NW_004450550.1	1973050	1979349	531	56931.1	6.54	Odobenus rosmarus divergens	Type_II	Odobenus
XP_004406306.1	NW_004450550.1	1990244	1995856	590	61152.9	7.16	Odobenus rosmarus divergens	Type_II	Odobenus
XP_004406307.1	NW_004450550.1	2074805	2086259	595	63442	6.95	Odobenus rosmarus divergens	Type_II	Odobenus
XP_004406308.1	NW_004450550.1	2095674	2100892	613	63381.3	7.58	Odobenus rosmarus divergens	Type_II	Odobenus
XP_004406309.1	NW_004450550.1	2121540	2128776	650	66122.4	8.4	Odobenus rosmarus divergens	Type_II	Odobenus
XP_004406323.1	NW_004450550.1	2146400	2156235	540	58871.4	8.07	Odobenus rosmarus divergens	Type_II	Odobenus
XP_004406311.1	NW_004450550.1	2163388	2174881	531	57707.4	8.28	Odobenus rosmarus divergens	Type_II	Odobenus
XP_004406312.1	NW_004450550.1	2185756	2193023	533	58272.8	8.12	Odobenus rosmarus divergens	Type_II	Odobenus
XP_004406313.1	NW_004450550.1	2204314	2212972	526	57570.6	6.68	Odobenus rosmarus divergens	Type_II	Odobenus
XP_004406314.1	NW_004450550.1	2234421	2240772	591	62242.2	7.9	Odobenus rosmarus divergens	Type_II	Odobenus
XP_004410548.1	NW_004450754.1	53906	58466	404	46081	4.51	Odobenus rosmarus divergens	Type_I	Odobenus
XP_004410549.1	NW_004450754.1	70234	76501	407	46207	4.51	Odobenus rosmarus divergens	Type_I	Odobenus
XP_004410550.1	NW_004450754.1	105683	108848	409	46381.1	4.53	Odobenus rosmarus divergens	Type_I	Odobenus
XP_004410658.1	NW_004450754.1	116589	122467	437	49044.6	4.83	Odobenus rosmarus divergens	Type_I	Odobenus
XP_004410551.1	NW_004450754.1	130923	134860	457	50720.6	4.66	Odobenus rosmarus divergens	Type_I	Odobenus
XP_004410552.1	NW_004450754.1	161475	167624	447	50392.1	4.53	Odobenus rosmarus divergens	Type_I	Odobenus
XP_004410553.1	NW_004450754.1	173630	177433	455	50404.9	4.7	Odobenus rosmarus divergens	Type_I	Odobenus
XP_004410659.1	NW_004450754.1	183358	186980	467	51910.6	4.66	Odobenus rosmarus divergens	Type_I	Odobenus
XP_004410554.1	NW_004450754.1	198047	202331	447	48217.5	4.53	Odobenus rosmarus divergens	Type_I	Odobenus
XP_004410556.1	NW_004450754.1	209661	213627	466	50152.7	4.58	Odobenus rosmarus divergens	Type_I	Odobenus
XP_004410555.1	NW_004450754.1	218695	223177	411	44742.8	4.9	Odobenus rosmarus divergens	Type_I	Odobenus
XP_004410660.1	NW_004450754.1	253203	259514	613	63553.4	5.92	Odobenus rosmarus divergens	Type_I	Odobenus
XP_004410557.1	NW_004450754.1	268172	272655	526	57419.1	5.8	Odobenus rosmarus divergens	Type_I	Odobenus
XP_004410661.1	NW_004450754.1	301111	303879	480	51821.4	4.88	Odobenus rosmarus divergens	Type_I	Odobenus
XP_004410558.1	NW_004450754.1	310146	315264	437	48337.9	4.71	Odobenus rosmarus divergens	Type_I	Odobenus
XP_004410662.1	NW_004450754.1	317326	324276	461	50594.5	4.8	Odobenus rosmarus divergens	Type_I	Odobenus
XP_004417563.1	NW_004452284.1	10854	20710	606	65227.7	9.56	Odobenus rosmarus divergens	Type_II	Odobenus
XP_004417756.1	NW_004454086.1	118	5233	581	61877.9	8.09	Odobenus rosmarus divergens	Type_II	Odobenus
Pla_10G0016520.1	chr10	189681583	189686002	534	55632.2	4.71	Phoca largha	Type_I	Phocidae
Pla_10G0016530.1	chr10	189703864	189711002	451	49462.3	4.74	Phoca largha	Type_I	Phocidae
Pla_10G0016540.1	chr10	189720685	189725381	465	51285.3	4.66	Phoca largha	Type_I	Phocidae
Pla_10G0016550.1	chr10	189733642	189738085	451	49048.6	4.63	Phoca largha	Type_I	Phocidae
Pla_10G0016560.1	chr10	189751929	189759575	465	50525.4	5.18	Phoca largha	Type_I	Phocidae
Pla_10G0016570.1	chr10	189768511	189771518	460	49316.9	4.55	Phoca largha	Type_I	Phocidae
Pla_10G0016580.1	chr10	189811522	189816592	490	52706.2	4.37	Phoca largha	Type_I	Phocidae
Pla_10G0016590.1	chr10	189831476	189841804	488	56165	4.69	Phoca largha	Type_I	Phocidae
Pla_10G0016600.1	chr10	189869372	189884663	421	47796.7	5.73	Phoca largha	Type_I	Phocidae
Pla_10G0016610.1	chr10	189905686	189912521	485	54616.1	5.12	Phoca largha	Type_I	Phocidae
Pla_10G0016620.1	chr10	189923233	189929018	432	48534.8	4.25	Phoca largha	Type_I	Phocidae
Pla_10G0016820.1	chr10	190353986	190357133	410	46372.1	4.46	Phoca largha	Type_I	Phocidae
Pla_10G0016840.1	chr10	190377869	190396496	441	49144.7	4.65	Phoca largha	Type_I	Phocidae
Pla_10G0016850.1	chr10	190408300	190414697	448	50198.9	4.55	Phoca largha	Type_I	Phocidae
Pla_10G0016860.1	chr10	190420677	190424304	456	50286.7	4.65	Phoca largha	Type_I	Phocidae
Pla_10G0016870.1	chr10	190429646	190433181	464	51860.6	4.68	Phoca largha	Type_I	Phocidae
Pla_10G0016880.1	chr10	190444370	190448519	494	53004.1	4.62	Phoca largha	Type_I	Phocidae
Pla_10G0016890.1	chr10	190455839	190460044	470	50221.8	4.57	Phoca largha	Type_I	Phocidae
Pla_10G0016900.1	chr10	190465367	190470777	408	44372.5	4.79	Phoca largha	Type_I	Phocidae
Pla_10G0016910.1	chr10	190495644	190500508	568	61241.4	3.98	Phoca largha	Type_I	Phocidae
Pla_10G0016920.1	chr10	190509605	190513997	473	51343.1	4.8	Phoca largha	Type_I	Phocidae
Pla_10G0016930.1	chr10	190533893	190536574	472	51369.9	4.89	Phoca largha	Type_I	Phocidae
Pla_10G0016940.1	chr10	190543028	190548008	470	51662.4	4.7	Phoca largha	Type_I	Phocidae
Pla_10G0016950.1	chr10	190550183	190561301	513	55951.1	5.24	Phoca largha	Type_I	Phocidae
Pla_13G0006230.1	chr13	60472263	60479669	516	56308.1	6.06	Phoca largha	Type_I	Phocidae
Pla_13G0006240.1	chr13	60485051	60497365	536	57669.4	7.88	Phoca largha	Type_II	Phocidae
Pla_13G0006250.1	chr13	60509330	60515472	531	56836	7.27	Phoca largha	Type_II	Phocidae
Pla_13G0006260.1	chr13	60528116	60533691	594	61007.8	7.25	Phoca largha	Type_II	Phocidae
Pla_13G0006300.1	chr13	60605671	60616922	588	62816.5	8.27	Phoca largha	Type_II	Phocidae
Pla_13G0006310.1	chr13	60626236	60630334	496	53146.8	5.29	Phoca largha	Type_I	Phocidae
Pla_13G0006320.1	chr13	60651633	60658711	646	65841.2	8.32	Phoca largha	Type_II	Phocidae
Pla_13G0006330.1	chr13	60686867	60696834	541	58740.1	7.65	Phoca largha	Type_II	Phocidae
Pla_13G0006340.1	chr13	60702813	60714175	527	57280.7	6.77	Phoca largha	Type_II	Phocidae
Pla_13G0006360.1	chr13	60743662	60752070	526	57316.4	6.55	Phoca largha	Type_II	Phocidae
Pla_13G0006370.1	chr13	60775413	60781021	596	62675.8	7.9	Phoca largha	Type_II	Phocidae
Pla_13G0006380.1	chr13	60796253	60801160	565	60074.7	7.46	Phoca largha	Type_II	Phocidae
Pla_13G0006390.1	chr13	60812220	60817144	571	60696.4	7.81	Phoca largha	Type_II	Phocidae
Pla_13G0006400.1	chr13	60829054	60838675	552	59713.5	8.27	Phoca largha	Type_II	Phocidae
Pla_13G0006420.1	chr13	60856128	60866268	441	49378.4	5.49	Phoca largha	Type_I	Phocidae
Pla_13G0006430.1	chr13	60876218	60883390	597	64599.8	8.1	Phoca largha	Type_II	Phocidae
Pla_13G0006440.1	chr13	60898444	60905140	507	55769.1	6.49	Phoca largha	Type_II	Phocidae
Pla_13G0006460.1	chr13	60939309	60945513	494	54156.4	5.35	Phoca largha	Type_I	Phocidae
Pla_13G0006470.1	chr13	60954491	60960936	481	52578.5	5.15	Phoca largha	Type_I	Phocidae
Pla_13G0006480.1	chr13	60970218	60975262	507	55125.5	5.35	Phoca largha	Type_I	Phocidae
Pla_13G0006500.1	chr13	60992641	60994994	131	14695.7	5.99	Phoca largha	Type_I	Phocidae
Pla_13G0006510.1	chr13	60999609	61005284	490	53742	5.66	Phoca largha	Type_I	Phocidae
Pla_13G0006520.1	chr13	61006409	61021278	465	51401.8	5.88	Phoca largha	Type_I	Phocidae
Pla_13G0006540.1	chr13	61058988	61079540	453	50677.7	6.55	Phoca largha	Type_II	Phocidae
XP_032276671.1	NW_022589726.1	18331620	18335487	430	48163.8	5.04	Phoca vitulina	Type_I	Phocidae
XP_032276485.1	NW_022589726.1	18366927	18374784	490	54534.2	5.37	Phoca vitulina	Type_I	Phocidae
XP_032276627.1	NW_022589726.1	18405312	18412718	515	56269.1	5.62	Phoca vitulina	Type_I	Phocidae
XP_032276573.1	NW_022589726.1	18418103	18430905	535	57695.5	7.88	Phoca vitulina	Type_II	Phocidae
XP_032276361.1	NW_022589726.1	18442337	18448955	530	56850	7.27	Phoca vitulina	Type_II	Phocidae
XP_032276360.1	NW_022589726.1	18461089	18466721	593	61007.8	7.25	Phoca vitulina	Type_II	Phocidae
XP_032276742.1	NW_022589726.1	18543007	18554437	591	63057.7	8.27	Phoca vitulina	Type_II	Phocidae
XP_032276740.1	NW_022589726.1	18563544	18568644	644	65814.7	7.53	Phoca vitulina	Type_II	Phocidae
XP_032276481.1	NW_022589726.1	18588680	18595753	650	66320.7	8.32	Phoca vitulina	Type_II	Phocidae
XP_032276457.1	NW_022589726.1	18623820	18633796	540	58712.1	7.65	Phoca vitulina	Type_II	Phocidae
XP_032276491.1	NW_022589726.1	18680636	18689044	525	57316.4	6.55	Phoca vitulina	Type_II	Phocidae
XP_032276395.1	NW_022589726.1	18712276	18718362	595	62675.8	7.9	Phoca vitulina	Type_II	Phocidae
XP_032276497.1	NW_022589726.1	18745148	18754772	551	59584.3	7.94	Phoca vitulina	Type_II	Phocidae
XP_032276359.1	NW_022589726.1	18772216	18782356	440	49378.4	5.49	Phoca vitulina	Type_I	Phocidae
XP_032276357.1	NW_022589726.1	18792309	18799485	596	64598.8	8.2	Phoca vitulina	Type_II	Phocidae
XP_032276488.1	NW_022589726.1	18814435	18821993	507	55859.3	6.49	Phoca vitulina	Type_II	Phocidae
XP_032276540.1	NW_022589726.1	18855399	18889568	510	55643.1	5.49	Phoca vitulina	Type_I	Phocidae
XP_032276539.1	NW_022589726.1	18920700	18935771	464	51401.8	5.88	Phoca vitulina	Type_I	Phocidae
XP_032276962.1	NW_022589726.1	18973358	18993899	452	50716.8	6.55	Phoca vitulina	Type_II	Phocidae
XP_032284965.1	NW_022589743.1	106860	113891	431	48561.8	4.25	Phoca vitulina	Type_I	Phocidae
XP_032285015.1	NW_022589743.1	124136	130971	484	54574	5.12	Phoca vitulina	Type_I	Phocidae
XP_032284917.1	NW_022589743.1	152098	167288	429	48728.8	5.73	Phoca vitulina	Type_I	Phocidae
XP_032285127.1	NW_022589743.1	194936	204752	487	56207.9	4.63	Phoca vitulina	Type_I	Phocidae
XP_032284920.1	NW_022589743.1	220297	225544	489	52652	4.35	Phoca vitulina	Type_I	Phocidae
XP_032284915.1	NW_022589743.1	265134	268141	459	49297.8	4.55	Phoca vitulina	Type_I	Phocidae
XP_032284731.1	NW_022589743.1	276956	284947	464	50525.4	5.18	Phoca vitulina	Type_I	Phocidae
XP_032284733.1	NW_022589743.1	298488	302980	456	49765.4	4.63	Phoca vitulina	Type_I	Phocidae
XP_032284716.1	NW_022589743.1	311179	316668	464	51355.5	4.77	Phoca vitulina	Type_I	Phocidae
XP_032284769.1	NW_022589743.1	325431	332717	450	49435.2	4.74	Phoca vitulina	Type_I	Phocidae
XP_032284777.1	NW_022589743.1	350310	354778	533	55632.2	4.71	Phoca vitulina	Type_I	Phocidae
XP_032252390.1	NW_022589795.1	137801	142313	404	46016.8	4.51	Phoca vitulina	Type_I	Phocidae
XP_032252442.1	NW_022589795.1	221268	227664	447	50198.9	4.55	Phoca vitulina	Type_I	Phocidae
XP_032252433.1	NW_022589795.1	233649	237276	455	50339.8	4.65	Phoca vitulina	Type_I	Phocidae
XP_032252405.1	NW_022589795.1	242617	246168	463	51827.5	4.68	Phoca vitulina	Type_I	Phocidae
XP_032252346.1	NW_022589795.1	257343	261747	493	53004.1	4.62	Phoca vitulina	Type_I	Phocidae
XP_032252347.1	NW_022589795.1	268702	272977	465	49823.4	4.53	Phoca vitulina	Type_I	Phocidae
XP_032252348.1	NW_022589795.1	278135	282312	407	44372.5	4.79	Phoca vitulina	Type_I	Phocidae
XP_032252398.1	NW_022589795.1	323055	327433	478	52032.7	4.8	Phoca vitulina	Type_I	Phocidae
XP_032252423.1	NW_022589795.1	347586	349976	420	46025.2	4.56	Phoca vitulina	Type_I	Phocidae
XP_032252403.1	NW_022589795.1	356382	361350	433	47959.5	4.67	Phoca vitulina	Type_I	Phocidae
XP_032252427.1	NW_022589795.1	363537	371196	423	46608.2	4.61	Phoca vitulina	Type_I	Phocidae
XP_032255587.1	NW_022590453.1	10328	13912	409	46339	4.48	Phoca vitulina	Type_I	Phocidae
XP_032255800.1	NW_022591859.1	47	4969	570	60696.4	7.81	Phoca vitulina	Type_II	Phocidae
XP_032255802.1	NW_022591860.1	47	4969	570	60696.4	7.81	Phoca vitulina	Type_II	Phocidae
XP_045656934.1	NW_025577590.1	1989323	1993342	430	48241.9	5.04	Ursus americanus	Type_I	Ursidae
XP_045656935.1	NW_025577590.1	2021216	2029089	491	54390	5.37	Ursus americanus	Type_I	Ursidae
XP_045656728.1	NW_025577590.1	2061306	2068589	515	55769.5	6.53	Ursus americanus	Type_II	Ursidae
XP_045656730.1	NW_025577590.1	2075878	2088057	535	57660.4	7.42	Ursus americanus	Type_II	Ursidae
XP_045656731.1	NW_025577590.1	2099476	2105850	539	57170.2	7.93	Ursus americanus	Type_II	Ursidae
XP_045656732.1	NW_025577590.1	2118944	2124861	618	63002.7	8.25	Ursus americanus	Type_II	Ursidae
XP_045656734.1	NW_025577590.1	2212788	2217869	621	64084.1	8.03	Ursus americanus	Type_II	Ursidae
XP_045656936.1	NW_025577590.1	2237970	2245183	661	67482.7	8.16	Ursus americanus	Type_II	Ursidae
XP_045656938.1	NW_025577590.1	2265051	2275047	540	58756.2	7.26	Ursus americanus	Type_II	Ursidae
XP_045656939.1	NW_025577590.1	2281954	2293449	523	56957.4	7.9	Ursus americanus	Type_II	Ursidae
XP_045656940.1	NW_025577590.1	2303369	2310563	533	57934.6	8.56	Ursus americanus	Type_II	Ursidae
XP_045656735.1	NW_025577590.1	2322514	2330793	525	57393.5	6.89	Ursus americanus	Type_II	Ursidae
XP_045656736.1	NW_025577590.1	2351084	2357043	591	62324.3	7.9	Ursus americanus	Type_II	Ursidae
XP_045656743.1	NW_025577590.1	2390723	2403312	569	60648.4	8.16	Ursus americanus	Type_II	Ursidae
XP_045656941.1	NW_025577590.1	2414398	2424040	551	59661.5	8.41	Ursus americanus	Type_II	Ursidae
XP_045656946.1	NW_025577590.1	2441821	2451884	440	49349.5	5.5	Ursus americanus	Type_I	Ursidae
XP_045656944.1	NW_025577590.1	2460742	2467906	596	64677	8.09	Ursus americanus	Type_II	Ursidae
XP_045656747.1	NW_025577590.1	2481057	2487693	507	55836.2	6.49	Ursus americanus	Type_II	Ursidae
XP_045656750.1	NW_025577590.1	2520206	2526735	493	54116.4	5.35	Ursus americanus	Type_I	Ursidae
XP_045656752.1	NW_025577590.1	2533564	2540038	485	53177.2	5.15	Ursus americanus	Type_I	Ursidae
XP_045656753.1	NW_025577590.1	2549233	2554401	516	56019.6	5.35	Ursus americanus	Type_I	Ursidae
XP_045656947.1	NW_025577590.1	2582223	2596941	464	51309.7	6.14	Ursus americanus	Type_II	Ursidae
XP_045656756.1	NW_025577590.1	2635252	2656671	452	50732.7	5.94	Ursus americanus	Type_I	Ursidae
XP_045637607.1	NW_025578493.1	663156	667662	551	56803.2	4.57	Ursus americanus	Type_I	Ursidae
XP_045637599.1	NW_025578493.1	689453	696384	450	49101.8	4.64	Ursus americanus	Type_I	Ursidae
XP_045637618.1	NW_025578493.1	706016	711079	464	51399.5	4.67	Ursus americanus	Type_I	Ursidae
XP_045637611.1	NW_025578493.1	719120	723627	450	48997.5	4.67	Ursus americanus	Type_I	Ursidae
XP_045637609.1	NW_025578493.1	737048	744532	464	50485.3	5.18	Ursus americanus	Type_I	Ursidae
XP_045637696.1	NW_025578493.1	751877	756295	602	61652.4	4.78	Ursus americanus	Type_I	Ursidae
XP_045637697.1	NW_025578493.1	788571	793728	500	53446	4.39	Ursus americanus	Type_I	Ursidae
XP_045637698.1	NW_025578493.1	800644	808178	430	49171.2	4.87	Ursus americanus	Type_I	Ursidae
XP_045637695.1	NW_025578493.1	839632	855313	419	47549.4	5.86	Ursus americanus	Type_I	Ursidae
XP_045637631.1	NW_025578493.1	888863	894881	431	47988.8	4.06	Ursus americanus	Type_I	Ursidae
XP_045637568.1	NW_025578493.1	1151314	1155972	404	45995.8	4.51	Ursus americanus	Type_I	Ursidae
XP_045637560.1	NW_025578493.1	1194025	1197362	409	46375.1	4.53	Ursus americanus	Type_I	Ursidae
XP_045637642.1	NW_025578493.1	1233733	1237563	458	51014.8	4.66	Ursus americanus	Type_I	Ursidae
XP_045637612.1	NW_025578493.1	1249908	1256011	447	50261.9	4.57	Ursus americanus	Type_I	Ursidae
XP_045637581.1	NW_025578493.1	1261709	1265873	455	50428	4.69	Ursus americanus	Type_I	Ursidae
XP_045637573.1	NW_025578493.1	1269921	1273480	464	51686.5	4.68	Ursus americanus	Type_I	Ursidae
XP_045637584.1	NW_025578493.1	1284293	1288468	451	48535.8	4.53	Ursus americanus	Type_I	Ursidae
XP_045637665.1	NW_025578493.1	1295982	1299968	469	49913.4	4.5	Ursus americanus	Type_I	Ursidae
XP_045637667.1	NW_025578493.1	1304829	1309109	407	44579.6	4.79	Ursus americanus	Type_I	Ursidae
XP_045637643.1	NW_025578493.1	1339403	1345790	695	69704.9	5.31	Ursus americanus	Type_I	Ursidae
XP_045637571.1	NW_025578493.1	1354912	1358971	478	52036.8	4.8	Ursus americanus	Type_I	Ursidae
XP_045637572.1	NW_025578493.1	1379923	1382291	432	46779.1	4.55	Ursus americanus	Type_I	Ursidae
XP_045637575.1	NW_025578493.1	1388994	1393917	437	48378.9	4.72	Ursus americanus	Type_I	Ursidae
XP_045637574.1	NW_025578493.1	1397416	1402886	361	40420	4.41	Ursus americanus	Type_I	Ursidae
XP_026369016.2	NW_026622919.1	19967380	19972845	361	40404	4.41	Ursus arctos	Type_I	Ursidae
XP_026368059.1	NW_026622919.1	19976271	19981388	437	48421	4.72	Ursus arctos	Type_I	Ursidae
XP_057174130.1	NW_026622919.1	19987715	19990848	508	54664.5	4.7	Ursus arctos	Type_I	Ursidae
XP_026368640.3	NW_026622919.1	20011208	20015498	478	52006.8	4.8	Ursus arctos	Type_I	Ursidae
XP_048068555.1	NW_026622919.1	20024497	20030839	681	68537.7	5.31	Ursus arctos	Type_I	Ursidae
XP_026368642.1	NW_026622919.1	20061510	20065773	407	44579.6	4.79	Ursus arctos	Type_I	Ursidae
XP_026368061.3	NW_026622919.1	20082192	20086328	451	48534.9	4.53	Ursus arctos	Type_I	Ursidae
XP_026368062.2	NW_026622919.1	20096726	20100770	464	51668.4	4.68	Ursus arctos	Type_I	Ursidae
XP_026368645.1	NW_026622919.1	20114412	20120791	447	50231.9	4.57	Ursus arctos	Type_I	Ursidae
XP_026368646.2	NW_026622919.1	20133043	20138225	458	51014.8	4.66	Ursus arctos	Type_I	Ursidae
XP_026368649.1	NW_026622919.1	20173197	20176860	409	46348.1	4.53	Ursus arctos	Type_I	Ursidae
XP_048068840.1	NW_026622919.1	20186815	20190626	393	44694.1	4.47	Ursus arctos	Type_I	Ursidae
XP_048069029.1	NW_026622919.1	20214499	20219686	404	45959.7	4.51	Ursus arctos	Type_I	Ursidae
XP_026368658.1	NW_026622919.1	20455660	20465414	431	47966.7	4.01	Ursus arctos	Type_I	Ursidae
XP_026368657.1	NW_026622919.1	20471178	20481355	483	54477.8	5.21	Ursus arctos	Type_I	Ursidae
XP_026368648.2	NW_026622919.1	20497989	20513591	419	47549.4	5.86	Ursus arctos	Type_I	Ursidae
XP_057174261.1	NW_026622919.1	20544817	20553127	434	49580.6	4.92	Ursus arctos	Type_I	Ursidae
XP_044245189.1	NW_026622919.1	20559277	20564543	500	53460	4.39	Ursus arctos	Type_I	Ursidae
XP_048080610.1	NW_026622919.1	20596379	20600817	602	61652.4	4.78	Ursus arctos	Type_I	Ursidae
XP_026368662.2	NW_026622919.1	20608092	20615688	464	50483.3	5.1	Ursus arctos	Type_I	Ursidae
XP_026368666.3	NW_026622919.1	20629008	20633778	450	48925.4	4.7	Ursus arctos	Type_I	Ursidae
XP_026368663.2	NW_026622919.1	20641555	20646910	464	51384.5	4.67	Ursus arctos	Type_I	Ursidae
XP_026368665.2	NW_026622919.1	20656096	20663344	450	49129.8	4.69	Ursus arctos	Type_I	Ursidae
XP_026368668.2	NW_026622919.1	20684594	20689140	539	55795.2	4.57	Ursus arctos	Type_I	Ursidae
XP_026357601.1	NW_026622941.1	42083289	42105969	452	50741.7	6.14	Ursus arctos	Type_II	Ursidae
XP_026357600.1	NW_026622941.1	42144181	42158907	464	51339.7	6.14	Ursus arctos	Type_II	Ursidae
XP_048072830.2	NW_026622941.1	42186330	42191953	516	56010.6	5.24	Ursus arctos	Type_I	Ursidae
XP_048072829.1	NW_026622941.1	42200973	42208093	485	53186.3	5.24	Ursus arctos	Type_I	Ursidae
XP_026346890.3	NW_026622941.1	42213975	42220894	493	54132.4	5.35	Ursus arctos	Type_I	Ursidae
XP_026357595.1	NW_026622941.1	42252510	42260055	507	55836.2	6.49	Ursus arctos	Type_II	Ursidae
XP_026357592.1	NW_026622941.1	42273105	42280266	596	64705.1	8.19	Ursus arctos	Type_II	Ursidae
XP_026357593.1	NW_026622941.1	42287267	42299179	517	56940.1	6.66	Ursus arctos	Type_II	Ursidae
XP_026357589.1	NW_026622941.1	42316430	42326612	551	59631.4	8.41	Ursus arctos	Type_II	Ursidae
XP_048072542.1	NW_026622941.1	42337465	42350175	602	63467.3	8.39	Ursus arctos	Type_II	Ursidae
XP_026357344.3	NW_026622941.1	42361958	42367307	564	60183	8.16	Ursus arctos	Type_II	Ursidae
XP_026357588.1	NW_026622941.1	42384046	42390188	591	62294.3	7.9	Ursus arctos	Type_II	Ursidae
XP_026357587.2	NW_026622941.1	42409813	42418735	525	57263.3	6.23	Ursus arctos	Type_II	Ursidae
XP_026357586.3	NW_026622941.1	42429450	42437858	533	57899.5	8.7	Ursus arctos	Type_II	Ursidae
XP_026357584.1	NW_026622941.1	42447683	42459232	527	57416	7.86	Ursus arctos	Type_II	Ursidae
XP_026357583.2	NW_026622941.1	42465401	42476153	540	58728.1	7.26	Ursus arctos	Type_II	Ursidae
XP_026357579.1	NW_026622941.1	42495895	42503244	661	67510.7	7.87	Ursus arctos	Type_II	Ursidae
XP_026357578.1	NW_026622941.1	42522977	42528583	621	64084.1	8.03	Ursus arctos	Type_II	Ursidae
XP_026357397.3	NW_026622941.1	42536982	42549707	611	64087.9	8.68	Ursus arctos	Type_II	Ursidae
XP_026357342.2	NW_026622941.1	42618418	42624325	618	63002.7	8.25	Ursus arctos	Type_II	Ursidae
XP_026357341.1	NW_026622941.1	42637005	42643455	539	57154.2	7.93	Ursus arctos	Type_II	Ursidae
XP_040495811.1	NW_024424897.1	20326405	20331870	361	40450	4.41	Ursus maritimus	Type_I	Ursidae
XP_040495812.1	NW_024424897.1	20335419	20340400	437	48407	4.72	Ursus maritimus	Type_I	Ursidae
XP_040496572.1	NW_024424897.1	20346927	20349957	481	51936.5	4.88	Ursus maritimus	Type_I	Ursidae
XP_040496571.1	NW_024424897.1	20370369	20374576	478	52036.8	4.8	Ursus maritimus	Type_I	Ursidae
XP_040495813.1	NW_024424897.1	20383586	20390195	681	68561.8	5.14	Ursus maritimus	Type_I	Ursidae
XP_040495815.1	NW_024424897.1	20420232	20424296	407	44579.6	4.79	Ursus maritimus	Type_I	Ursidae
XP_040495814.1	NW_024424897.1	20429294	20433280	469	49901.3	4.5	Ursus maritimus	Type_I	Ursidae
XP_040497156.1	NW_024424897.1	20441115	20445052	439	47641.9	4.53	Ursus maritimus	Type_I	Ursidae
XP_008699486.1	NW_024424897.1	20455932	20459571	464	51704.4	4.68	Ursus maritimus	Type_I	Ursidae
XP_008699484.2	NW_024424897.1	20473344	20479757	447	50245.9	4.57	Ursus maritimus	Type_I	Ursidae
XP_008699483.2	NW_024424897.1	20491193	20496908	491	54702	4.77	Ursus maritimus	Type_I	Ursidae
XP_008699476.1	NW_024424897.1	20532100	20535730	409	46348.1	4.53	Ursus maritimus	Type_I	Ursidae
XP_008699478.2	NW_024424897.1	20545051	20548880	393	44708.1	4.47	Ursus maritimus	Type_I	Ursidae
XP_008699475.1	NW_024424897.1	20572940	20578093	404	45969.7	4.51	Ursus maritimus	Type_I	Ursidae
XP_040496583.1	NW_024424897.1	20780070	20786219	431	47973.7	4.04	Ursus maritimus	Type_I	Ursidae
XP_008687855.1	NW_024424897.1	20792627	20799246	483	54477.8	5.21	Ursus maritimus	Type_I	Ursidae
XP_008687877.1	NW_024424897.1	20819468	20835086	419	47549.4	5.86	Ursus maritimus	Type_I	Ursidae
XP_008687892.1	NW_024424897.1	20866325	20875646	434	49536.6	4.92	Ursus maritimus	Type_I	Ursidae
XP_008687898.2	NW_024424897.1	20881027	20887047	500	53430	4.39	Ursus maritimus	Type_I	Ursidae
XP_040496580.1	NW_024424897.1	20917975	20922623	570	59119.8	4.78	Ursus maritimus	Type_I	Ursidae
XP_040495821.1	NW_024424897.1	20929512	20937667	464	50483.3	5.1	Ursus maritimus	Type_I	Ursidae
XP_040496586.1	NW_024424897.1	20950800	20955535	450	48925.4	4.7	Ursus maritimus	Type_I	Ursidae
XP_040496584.1	NW_024424897.1	20977284	20984513	450	49133.8	4.69	Ursus maritimus	Type_I	Ursidae
XP_040498433.1	NW_024425119.1	42070273	42086782	390	44030.1	5.2	Ursus maritimus	Type_I	Ursidae
XP_040498435.1	NW_024425119.1	42150594	42157644	489	53798	5.49	Ursus maritimus	Type_I	Ursidae
XP_040498437.1	NW_024425119.1	42191115	42198450	485	53177.2	5.15	Ursus maritimus	Type_I	Ursidae
XP_040498436.1	NW_024425119.1	42206547	42213424	493	54132.4	5.35	Ursus maritimus	Type_I	Ursidae
XP_040498438.1	NW_024425119.1	42244930	42252430	507	55836.2	6.49	Ursus maritimus	Type_II	Ursidae
XP_008702829.2	NW_024425119.1	42265529	42272690	596	64557.9	8.19	Ursus maritimus	Type_II	Ursidae
XP_008702830.2	NW_024425119.1	42279765	42291577	517	56942.2	6.66	Ursus maritimus	Type_II	Ursidae
XP_008702989.2	NW_024425119.1	42308827	42318929	551	59631.4	8.41	Ursus maritimus	Type_II	Ursidae
XP_008702833.1	NW_024425119.1	42329871	42342664	602	63467.3	8.39	Ursus maritimus	Type_II	Ursidae
XP_008702992.2	NW_024425119.1	42377162	42383252	599	62863	7.9	Ursus maritimus	Type_II	Ursidae
XP_040498440.1	NW_024425119.1	42402923	42411779	525	57206.3	6.89	Ursus maritimus	Type_II	Ursidae
XP_008702837.1	NW_024425119.1	42422540	42430900	533	57925.6	8.7	Ursus maritimus	Type_II	Ursidae
XP_040498441.1	NW_024425119.1	42440763	42452313	527	57425	7.87	Ursus maritimus	Type_II	Ursidae
XP_008702839.2	NW_024425119.1	42458569	42469236	540	58728.1	7.26	Ursus maritimus	Type_II	Ursidae
XP_040498442.1	NW_024425119.1	42488772	42496484	661	67582.8	7.87	Ursus maritimus	Type_II	Ursidae
XP_040498444.1	NW_024425119.1	42515746	42521321	621	64213.3	8.36	Ursus maritimus	Type_II	Ursidae
XP_008702995.2	NW_024425119.1	42530727	42542405	611	64113.9	8.68	Ursus maritimus	Type_II	Ursidae
XP_040497862.1	NW_024425119.1	42610552	42616480	613	62650.3	8.02	Ursus maritimus	Type_II	Ursidae
XP_008702840.2	NW_024425119.1	42629553	42635696	539	57154.2	7.93	Ursus maritimus	Type_II	Ursidae
XP_040498445.1	NW_024425119.1	42647103	42661714	570	60372.3	8.41	Ursus maritimus	Type_II	Ursidae
XP_008702841.1	NW_024425119.1	42666743	42674064	515	55769.5	6.53	Ursus maritimus	Type_II	Ursidae
XP_040497865.1	NW_024425119.1	42707524	42715474	491	54420.1	5.37	Ursus maritimus	Type_I	Ursidae
XP_008703002.2	NW_024425119.1	42743272	42747190	430	48241.9	5.04	Ursus maritimus	Type_I	Ursidae
XP_027449844.2	NC_045603.1	52919695	52921097	430	48163.9	5.11	Zalophus californianus	Type_I	Otariidae
XP_035585140.1	NC_045603.1	61061749	61065648	430	48203	5.12	Zalophus californianus	Type_I	Otariidae
XP_027450614.1	NC_045603.1	61097823	61105156	492	54450.2	5.37	Zalophus californianus	Type_I	Otariidae
XP_027449970.1	NC_045603.1	61137046	61144565	515	56163.8	5.04	Zalophus californianus	Type_I	Otariidae
XP_027448197.1	NC_045603.1	61149666	61162487	535	57702.5	8.09	Zalophus californianus	Type_II	Otariidae
XP_027448199.2	NC_045603.1	61153770	61178582	531	56836	6.88	Zalophus californianus	Type_II	Otariidae
XP_027448178.1	NC_045603.1	61189037	61194592	588	61080.1	7.95	Zalophus californianus	Type_II	Otariidae
XP_027448170.1	NC_045603.1	61293797	61299437	642	65687.6	7.94	Zalophus californianus	Type_II	Otariidae
XP_027448168.2	NC_045603.1	61319182	61326406	691	69234.5	8.59	Zalophus californianus	Type_II	Otariidae
XP_027448180.1	NC_045603.1	61363926	61375793	528	57532.2	7.82	Zalophus californianus	Type_II	Otariidae
XP_027448179.1	NC_045603.1	61386624	61395002	533	58292	8.51	Zalophus californianus	Type_II	Otariidae
XP_027448181.1	NC_045603.1	61405323	61413799	526	57423.5	6.55	Zalophus californianus	Type_II	Otariidae
XP_027448174.1	NC_045603.1	61435697	61441800	591	62270.3	7.9	Zalophus californianus	Type_II	Otariidae
XP_035585097.1	NC_045603.1	61470999	61475934	570	60790.7	8.09	Zalophus californianus	Type_II	Otariidae
XP_035585096.1	NC_045603.1	61485352	61490286	570	60790.7	8.09	Zalophus californianus	Type_II	Otariidae
XP_027448183.1	NC_045603.1	61521490	61531577	561	60769.7	7.37	Zalophus californianus	Type_II	Otariidae
XP_027448186.2	NC_045603.1	61548713	61559614	517	56904.1	6.32	Zalophus californianus	Type_II	Otariidae
XP_027448177.1	NC_045603.1	61569078	61576293	594	64203.1	7.39	Zalophus californianus	Type_II	Otariidae
XP_027448191.1	NC_045603.1	61591558	61598261	507	55753.2	6.49	Zalophus californianus	Type_II	Otariidae
XP_027448194.1	NC_045603.1	61631912	61638082	493	54112.4	5.24	Zalophus californianus	Type_I	Otariidae
XP_027448188.1	NC_045603.1	61656038	61662637	480	52763.8	5.15	Zalophus californianus	Type_I	Otariidae
XP_035585127.1	NC_045603.1	61671855	61676923	507	55234.6	5.35	Zalophus californianus	Type_I	Otariidae
XP_027448189.1	NC_045603.1	61708064	61723291	464	51448.9	5.5	Zalophus californianus	Type_I	Otariidae
XP_035584951.1	NC_045603.1	61761051	61783999	508	56235.1	5.69	Zalophus californianus	Type_I	Otariidae
XP_035580549.1	NC_045610.1	39882442	39888763	450	49414.2	4.74	Zalophus californianus	Type_I	Otariidae
XP_027480466.1	NC_045610.1	39898087	39902938	460	50921.8	4.59	Zalophus californianus	Type_I	Otariidae
XP_035580544.1	NC_045610.1	39911236	39915734	450	48978.4	4.63	Zalophus californianus	Type_I	Otariidae
XP_035580377.1	NC_045610.1	39935854	39943785	464	50266	5.09	Zalophus californianus	Type_I	Otariidae
XP_027480639.2	NC_045610.1	39951355	39955795	611	62338.9	4.91	Zalophus californianus	Type_I	Otariidae
XP_027480641.1	NC_045610.1	39987921	39994225	496	53229.9	4.32	Zalophus californianus	Type_I	Otariidae
XP_027480645.1	NC_045610.1	40003218	40011965	429	49304.6	5	Zalophus californianus	Type_I	Otariidae
XP_027480646.1	NC_045610.1	40047996	40064306	420	47875.7	5.36	Zalophus californianus	Type_I	Otariidae
XP_027480643.1	NC_045610.1	40095640	40102069	485	54704.2	4.68	Zalophus californianus	Type_I	Otariidae
XP_027482214.1	NC_045610.1	40117957	40132702	431	48381.6	4.27	Zalophus californianus	Type_I	Otariidae
XP_027481609.2	NC_045610.1	40613788	40618782	404	46076	4.52	Zalophus californianus	Type_I	Otariidae
XP_035580508.1	NC_045610.1	40630642	40637408	407	46269.1	4.48	Zalophus californianus	Type_I	Otariidae
XP_027481847.1	NC_045610.1	40661629	40664799	409	46460.3	4.53	Zalophus californianus	Type_I	Otariidae
XP_027482045.1	NC_045610.1	40722747	40728913	447	50472.2	4.53	Zalophus californianus	Type_I	Otariidae
XP_027481965.1	NC_045610.1	40734908	40738510	455	50328.8	4.7	Zalophus californianus	Type_I	Otariidae
XP_027481950.2	NC_045610.1	40744155	40748468	467	51881.8	4.71	Zalophus californianus	Type_I	Otariidae
XP_027482028.1	NC_045610.1	40759638	40763859	443	47919.1	4.53	Zalophus californianus	Type_I	Otariidae
XP_027423766.2	NC_045610.1	40770983	40775401	465	49873.5	4.53	Zalophus californianus	Type_I	Otariidae
XP_027423767.1	NC_045610.1	40780229	40784881	403	44131.2	4.97	Zalophus californianus	Type_I	Otariidae
XP_027480464.2	NC_045610.1	40813167	40819563	643	65769.4	5.68	Zalophus californianus	Type_I	Otariidae
XP_027423981.1	NC_045610.1	40827253	40831632	474	51694.4	4.8	Zalophus californianus	Type_I	Otariidae
XP_027423980.1	NC_045610.1	40852237	40855105	476	51503	4.83	Zalophus californianus	Type_I	Otariidae
XP_027481947.1	NC_045610.1	40861401	40866434	433	47989.6	4.71	Zalophus californianus	Type_I	Otariidae
XP_027481944.1	NC_045610.1	40868578	40875557	461	50796.6	4.69	Zalophus californianus	Type_I	Otariidae

## Sheet: all_species_MMPWithgroup
Table S14 Statisitics of identification and classification of gene families
geneID	Chr	start	end	aalen	MolWt	pI	species	type	family
XP_034519527.1	NC_048223.1	124157507	124164590	499	57810.2	8.92	Ailuropoda melanoleuca	WithHemopexin	Ursidae
XP_002922067.1	NC_048225.1	778140	786809	267	29431.7	9.05	Ailuropoda melanoleuca	WithoutHemopexin	Ursidae
XP_002922058.2	NC_048225.1	816087	861960	483	53802.3	9.08	Ailuropoda melanoleuca	WithHemopexin	Ursidae
XP_002922068.2	NC_048225.1	898306	908511	513	58649	8.25	Ailuropoda melanoleuca	WithHemopexin	Ursidae
XP_002922069.1	NC_048225.1	911348	925068	475	53713.3	5.32	Ailuropoda melanoleuca	WithHemopexin	Ursidae
XP_034521501.1	NC_048225.1	953808	959170	384	43938.8	5.09	Ailuropoda melanoleuca	WithHemopexin	Ursidae
XP_002922071.1	NC_048225.1	1020442	1034828	493	56644.4	9.44	Ailuropoda melanoleuca	WithHemopexin	Ursidae
XP_002922062.3	NC_048225.1	1084217	1097867	470	53735.7	4.97	Ailuropoda melanoleuca	WithHemopexin	Ursidae
XP_002919098.1	NC_048226.1	57609281	57901340	607	69470.3	8.61	Ailuropoda melanoleuca	WithHemopexin	Ursidae
XP_034528071.1	NC_048228.1	588382	591328	394	44179.1	10.22	Ailuropoda melanoleuca	WithoutHemopexin	Ursidae
XP_034495214.1	NC_048229.1	934176	937062	226	24419.1	6.79	Ailuropoda melanoleuca	Others	Ursidae
XP_034494584.1	NC_048229.1	53650581	53675591	584	65681.4	4.93	Ailuropoda melanoleuca	WithHemopexin	Ursidae
XP_034494136.1	NC_048229.1	55585158	55609014	604	68645.5	6.96	Ailuropoda melanoleuca	WithHemopexin	Ursidae
XP_034496894.1	NC_048230.1	9665739	9689763	613	68603.4	10.47	Ailuropoda melanoleuca	WithHemopexin	Ursidae
XP_002928103.1	NC_048230.1	59648634	59656352	704	78373.8	5.63	Ailuropoda melanoleuca	WithHemopexin	Ursidae
XP_011219554.2	NC_048230.1	68439288	68465860	573	66068.2	9.24	Ailuropoda melanoleuca	WithHemopexin	Ursidae
XP_002916079.2	NC_048232.1	33236507	33242135	547	61369.6	6.83	Ailuropoda melanoleuca	WithHemopexin	Ursidae
XP_002926043.1	NC_048237.1	2264419	2273591	582	65706.6	8.18	Ailuropoda melanoleuca	WithHemopexin	Ursidae
XP_073749040.1	NW_027397067.1	36047850	36317330	620	70889.9	8.48	Callorhinus ursinus	WithHemopexin	Otariidae
XP_025726135.1	NW_027397070.1	1603977	1614226	582	65748.7	8.18	Callorhinus ursinus	WithHemopexin	Otariidae
XP_025733164.1	NW_027397075.1	13534352	13545674	814	88029.9	10.61	Callorhinus ursinus	WithHemopexin	Otariidae
XP_025738953.1	NW_027397076.1	46726264	46731995	547	61603.8	6.83	Callorhinus ursinus	WithHemopexin	Otariidae
XP_025712555.1	NW_027397080.1	36368248	36371926	395	44345.3	10.22	Callorhinus ursinus	WithoutHemopexin	Otariidae
XP_025749238.1	NW_027397081.1	857990	866195	268	30206.5	9.04	Callorhinus ursinus	WithoutHemopexin	Otariidae
XP_025749665.1	NW_027397081.1	901232	951336	483	54153.7	9.19	Callorhinus ursinus	WithHemopexin	Otariidae
XP_025749158.1	NW_027397081.1	987595	1002088	513	58911.3	7.45	Callorhinus ursinus	WithHemopexin	Otariidae
XP_025749165.1	NW_027397081.1	1002809	1012655	477	54244.4	6.8	Callorhinus ursinus	WithHemopexin	Otariidae
XP_025749257.2	NW_027397081.1	1050880	1060342	477	53831.9	4.8	Callorhinus ursinus	WithHemopexin	Otariidae
XP_025749256.1	NW_027397081.1	1068969	1076562	466	53487.3	6.1	Callorhinus ursinus	WithHemopexin	Otariidae
XP_025749255.1	NW_027397081.1	1094742	1102774	476	53435.4	4.76	Callorhinus ursinus	WithHemopexin	Otariidae
XP_025749685.1	NW_027397081.1	1118691	1131890	493	56699.7	9.42	Callorhinus ursinus	WithHemopexin	Otariidae
XP_025749575.1	NW_027397081.1	1195091	1206168	471	53812.9	5.03	Callorhinus ursinus	WithHemopexin	Otariidae
XP_025707294.1	NW_027397096.1	9159886	9182764	521	58644.9	10.33	Callorhinus ursinus	WithHemopexin	Otariidae
XP_025744916.1	NW_027397099.1	14523445	14543757	673	75849.8	8.02	Callorhinus ursinus	WithHemopexin	Otariidae
XP_025731150.2	NW_027397100.1	1552378	1559612	704	78242.7	5.31	Callorhinus ursinus	WithHemopexin	Otariidae
XP_025732054.2	NW_027397100.1	10724198	10746180	532	61645.1	9.04	Callorhinus ursinus	WithHemopexin	Otariidae
XP_025708220.1	NW_027397118.1	881771	906492	661	73702	5.46	Callorhinus ursinus	WithHemopexin	Otariidae
XP_025735807.2	NW_027397120.1	6899096	6907904	570	65061.7	9.79	Callorhinus ursinus	WithHemopexin	Otariidae
XP_073745699.1	NW_027397172.1	1303759	1313397	489	54544.9	8.44	Callorhinus ursinus	WithHemopexin	Otariidae
XP_025717408.1	NW_027397210.1	165604	185183	595	66173.2	6.43	Callorhinus ursinus	WithHemopexin	Otariidae
XP_072676213.1	NC_132840.1	32262435	32264926	394	44116.9	10.06	Canis lupus baileyi	WithoutHemopexin	Outgroup
XP_072668343.1	NC_132840.1	59927898	59936154	263	29447.7	8.85	Canis lupus baileyi	WithoutHemopexin	Outgroup
XP_072668355.1	NC_132840.1	59974277	60021804	483	53810.4	8.38	Canis lupus baileyi	WithHemopexin	Outgroup
XP_072677856.1	NC_132840.1	60070231	60083421	512	58741.2	7.65	Canis lupus baileyi	WithHemopexin	Outgroup
XP_072677858.1	NC_132840.1	60087157	60098178	476	54271.1	6.3	Canis lupus baileyi	WithHemopexin	Outgroup
XP_072677860.1	NC_132840.1	60176627	60185234	478	53634.4	5.04	Canis lupus baileyi	WithHemopexin	Outgroup
XP_072668367.1	NC_132840.1	60201199	60240252	499	56528.9	7.57	Canis lupus baileyi	WithHemopexin	Outgroup
XP_072677861.1	NC_132840.1	60268762	60279898	470	53627.5	4.96	Canis lupus baileyi	WithHemopexin	Outgroup
XP_072683018.1	NC_132842.1	59204381	59224914	678	76698.7	7.1	Canis lupus baileyi	WithHemopexin	Outgroup
XP_072683124.1	NC_132842.1	61176483	61201478	661	73868.2	5.46	Canis lupus baileyi	WithHemopexin	Outgroup
XP_072691574.1	NC_132845.1	39452757	39463746	561	62174.5	8.15	Canis lupus baileyi	WithHemopexin	Outgroup
XP_072693966.1	NC_132846.1	4670168	4680810	582	65852.8	8.18	Canis lupus baileyi	WithHemopexin	Outgroup
XP_072698835.1	NC_132848.1	2273931	2279762	547	61568.6	7.04	Canis lupus baileyi	WithHemopexin	Outgroup
XP_072635649.1	NC_132853.1	23226743	23249872	520	58553.7	9.88	Canis lupus baileyi	WithHemopexin	Outgroup
XP_072650438.1	NC_132860.1	23676513	23689115	285	32793.6	8.94	Canis lupus baileyi	WithoutHemopexin	Outgroup
XP_072656821.1	NC_132863.1	26271710	26314387	630	71771.8	9.63	Canis lupus baileyi	WithHemopexin	Outgroup
XP_072657376.1	NC_132863.1	35326486	35333564	704	78211.5	5.31	Canis lupus baileyi	WithHemopexin	Outgroup
XP_072658195.1	NC_132864.1	7327374	7346101	665	72558.8	8.54	Canis lupus baileyi	WithHemopexin	Outgroup
XP_072675241.1	NW_027326444.1	33440	43547	506	56588.3	9.5	Canis lupus baileyi	WithHemopexin	Outgroup
XP_072660089.1	NC_132865.1	7637100	7929377	607	69512.4	8.61	Canis lupus baileyi	WithHemopexin	Outgroup
XP_072660807.1	NC_132866.1	6284354	6296946	552	62804.3	9.71	Canis lupus baileyi	WithHemopexin	Outgroup
XP_022376135.1	NW_019154088.1	22705957	22714484	582	65982.9	8.39	Enhydra lutris kenyoni	WithHemopexin	Mustelidae
XP_022349619.1	NW_019154090.1	14377201	14385054	704	78161.4	5.14	Enhydra lutris kenyoni	WithHemopexin	Mustelidae
XP_022350279.1	NW_019154090.1	23337375	23378897	630	71709.7	9.59	Enhydra lutris kenyoni	WithHemopexin	Mustelidae
XP_022351753.1	NW_019154092.1	1470801	1481169	496	55470	9.51	Enhydra lutris kenyoni	WithHemopexin	Mustelidae
XP_022355792.1	NW_019154096.1	74740951	74748102	545	62455.6	9.75	Enhydra lutris kenyoni	WithHemopexin	Mustelidae
XP_022358037.1	NW_019154098.1	47861570	48144401	607	69470.3	8.61	Enhydra lutris kenyoni	WithHemopexin	Mustelidae
XP_022365415.1	NW_019154110.1	9693039	9717131	520	58490.8	10.26	Enhydra lutris kenyoni	WithHemopexin	Mustelidae
XP_022368690.1	NW_019154118.1	29159434	29170319	474	54054	4.96	Enhydra lutris kenyoni	WithHemopexin	Mustelidae
XP_022368855.1	NW_019154118.1	29223827	29237232	493	56076.8	9.23	Enhydra lutris kenyoni	WithHemopexin	Mustelidae
XP_022368857.1	NW_019154118.1	29253945	29261306	476	53270	4.86	Enhydra lutris kenyoni	WithHemopexin	Mustelidae
XP_022368697.1	NW_019154118.1	29274008	29281315	470	53573.1	5.59	Enhydra lutris kenyoni	WithHemopexin	Mustelidae
XP_022368736.1	NW_019154118.1	29327411	29337826	467	53032.6	5.64	Enhydra lutris kenyoni	WithHemopexin	Mustelidae
XP_022368835.1	NW_019154118.1	29340760	29351079	510	58438.8	8.51	Enhydra lutris kenyoni	WithHemopexin	Mustelidae
XP_022368941.1	NW_019154118.1	29392043	29438654	483	53863.2	8.35	Enhydra lutris kenyoni	WithHemopexin	Mustelidae
XP_022368556.1	NW_019154118.1	29465257	29474592	266	29535.7	8.76	Enhydra lutris kenyoni	WithoutHemopexin	Mustelidae
XP_022370272.1	NW_019154122.1	19433952	19437807	394	44121.9	9.98	Enhydra lutris kenyoni	WithoutHemopexin	Mustelidae
XP_022374370.1	NW_019154138.1	7991280	8016006	661	73827.1	5.34	Enhydra lutris kenyoni	WithHemopexin	Mustelidae
XP_022374477.1	NW_019154138.1	9942956	9962032	676	76292.3	7.27	Enhydra lutris kenyoni	WithHemopexin	Mustelidae
XP_022378758.1	NW_019154158.1	6379194	6384883	549	61527.7	7.02	Enhydra lutris kenyoni	WithHemopexin	Mustelidae
XP_022348113.1	NW_019154228.1	145709	165846	595	66197.4	6.4	Enhydra lutris kenyoni	WithHemopexin	Mustelidae
XP_027968065.1	NW_020998609.1	16644582	16913519	607	69484.4	8.61	Eumetopias jubatus	WithHemopexin	Otariidae
XP_027953104.1	NW_020998614.1	4407177	4431838	661	73788.1	5.34	Eumetopias jubatus	WithHemopexin	Otariidae
XP_027952601.1	NW_020998614.1	6356458	6374135	673	75850.7	7.49	Eumetopias jubatus	WithHemopexin	Otariidae
XP_027961852.1	NW_020998645.1	874508	882421	268	30112.4	8.76	Eumetopias jubatus	WithoutHemopexin	Otariidae
XP_027961775.1	NW_020998645.1	924140	973161	483	54142.7	9.29	Eumetopias jubatus	WithHemopexin	Otariidae
XP_027961547.1	NW_020998645.1	1009008	1023357	513	58914.4	7.26	Eumetopias jubatus	WithHemopexin	Otariidae
XP_027961744.1	NW_020998645.1	1024213	1034063	477	54418.6	7.28	Eumetopias jubatus	WithHemopexin	Otariidae
XP_027961687.1	NW_020998645.1	1107841	1115427	476	53535.5	4.72	Eumetopias jubatus	WithHemopexin	Otariidae
XP_027961813.1	NW_020998645.1	1131084	1144141	493	56645.7	9.33	Eumetopias jubatus	WithHemopexin	Otariidae
XP_027961740.1	NW_020998645.1	1204941	1214880	471	53941	5.12	Eumetopias jubatus	WithHemopexin	Otariidae
XP_027964336.1	NW_020998655.1	598362	601097	394	44258.2	10.22	Eumetopias jubatus	WithoutHemopexin	Otariidae
XP_027965234.1	NW_020998658.1	9150062	9171955	521	58747	10.41	Eumetopias jubatus	WithHemopexin	Otariidae
XP_027966741.1	NW_020998663.1	354500	360168	547	61690.8	6.94	Eumetopias jubatus	WithHemopexin	Otariidae
XP_027967308.1	NW_020998665.1	13359892	13369800	815	88261.2	10.7	Eumetopias jubatus	WithHemopexin	Otariidae
XP_027970585.1	NW_020998678.1	11335045	11344214	582	65748.7	8.18	Eumetopias jubatus	WithHemopexin	Otariidae
XP_027974642.1	NW_020998693.1	2503533	2525552	573	66155.3	9.24	Eumetopias jubatus	WithHemopexin	Otariidae
XP_027975730.1	NW_020998701.1	2434892	2443004	572	65412.1	9.86	Eumetopias jubatus	WithHemopexin	Otariidae
XP_027977720.1	NW_020998712.1	1537974	1545215	704	78028.3	5.3	Eumetopias jubatus	WithHemopexin	Otariidae
XP_027951307.1	NW_020998892.1	151979	162640	561	62175.5	9.32	Eumetopias jubatus	WithHemopexin	Otariidae
XP_027951643.1	NW_020998910.1	115661	134763	595	66266.4	6.51	Eumetopias jubatus	WithHemopexin	Otariidae
XP_035945916.1	NW_023398245.1	228395	238534	561	62490	7.93	Halichoerus grypus	WithHemopexin	Phocidae
XP_035957205.1	NW_023398822.1	614017	895509	607	69470.3	8.61	Halichoerus grypus	WithHemopexin	Phocidae
XP_035958958.1	NW_023399045.1	37756	46784	556	63781.2	9.56	Halichoerus grypus	WithHemopexin	Phocidae
XP_035964667.1	NW_023399561.1	372566	394831	595	66267.4	6.62	Halichoerus grypus	WithHemopexin	Phocidae
XP_035970323.1	NW_023400150.1	218694	222558	273	31238.7	7.26	Halichoerus grypus	WithoutHemopexin	Phocidae
XP_035970697.1	NW_023400204.1	1094050	1103113	582	65762.7	8.18	Halichoerus grypus	WithHemopexin	Phocidae
XP_035973626.1	NW_023400481.1	1027546	1038714	497	56679.3	5.34	Halichoerus grypus	WithHemopexin	Phocidae
XP_035980164.1	NW_023401137.1	155004	174759	673	75815.6	7.25	Halichoerus grypus	WithHemopexin	Phocidae
XP_035924414.1	NW_023401522.1	394646	402737	258	28662.8	9.53	Halichoerus grypus	WithoutHemopexin	Phocidae
XP_035924409.1	NW_023401522.1	431136	480564	483	54160.8	9.38	Halichoerus grypus	WithHemopexin	Phocidae
XP_035924411.1	NW_023401522.1	590821	597731	466	53458.1	5.59	Halichoerus grypus	WithHemopexin	Phocidae
XP_035924408.1	NW_023401522.1	637488	651301	493	56551.6	9.48	Halichoerus grypus	WithHemopexin	Phocidae
XP_035931293.1	NW_023402312.1	84015	91312	704	78394.7	5.5	Halichoerus grypus	WithHemopexin	Phocidae
XP_035932379.1	NW_023402418.1	652465	662729	489	54747.2	8.14	Halichoerus grypus	WithHemopexin	Phocidae
XP_035942470.1	NW_023403513.1	868028	873931	547	61497.5	6.8	Halichoerus grypus	WithHemopexin	Phocidae
XP_035944679.1	NW_023403716.1	1324693	1349492	661	73655.9	5.45	Halichoerus grypus	WithHemopexin	Phocidae
XP_035945492.1	NW_023403807.1	316988	320251	538	59636.6	11.23	Halichoerus grypus	WithoutHemopexin	Phocidae
XP_035950357.1	NW_023404326.1	322833	346154	520	58581.7	10.13	Halichoerus grypus	WithHemopexin	Phocidae
XP_006728812.1	NW_006383149.1	2068083	2073902	547	61520.6	6.8	Leptonychotes weddellii	WithHemopexin	Phocidae
XP_006732465.1	NW_006383401.1	781345	783928	394	44223.1	10.06	Leptonychotes weddellii	WithoutHemopexin	Phocidae
XP_006732855.1	NW_006383427.1	53354	72925	604	68513.3	6.89	Leptonychotes weddellii	WithHemopexin	Phocidae
XP_006733849.1	NW_006383527.1	107784	250162	613	69878.6	8.63	Leptonychotes weddellii	WithHemopexin	Phocidae
XP_006735786.1	NW_006383719.1	196113	203120	465	53983.9	8.04	Leptonychotes weddellii	WithHemopexin	Phocidae
XP_006739832.1	NW_006384126.1	582964	590229	704	78168.5	5.4	Leptonychotes weddellii	WithHemopexin	Phocidae
XP_030891698.1	NW_006384236.1	184974	207420	553	62457.8	5.18	Leptonychotes weddellii	WithHemopexin	Phocidae
XP_006741360.1	NW_006384356.1	97434	105625	274	30386.7	9.29	Leptonychotes weddellii	WithoutHemopexin	Phocidae
XP_030892595.1	NW_006384356.1	173248	188957	318	34874.9	9.8	Leptonychotes weddellii	WithoutHemopexin	Phocidae
XP_030892603.1	NW_006384356.1	304725	310400	400	45980.5	5.01	Leptonychotes weddellii	WithHemopexin	Phocidae
XP_006741357.1	NW_006384356.1	328414	336521	476	53622.6	4.91	Leptonychotes weddellii	WithHemopexin	Phocidae
XP_030892599.1	NW_006384356.1	352506	366442	493	56753.8	9.47	Leptonychotes weddellii	WithHemopexin	Phocidae
XP_006741358.2	NW_006384356.1	429018	440000	497	56721.3	5.34	Leptonychotes weddellii	WithHemopexin	Phocidae
XP_006743103.1	NW_006384635.1	440039	450459	559	62226.6	7.93	Leptonychotes weddellii	WithHemopexin	Phocidae
XP_030895826.1	NW_006384807.1	72305	107246	279	31340.5	6.77	Leptonychotes weddellii	Others	Phocidae
XP_030896904.1	NW_006384977.1	517097	521385	221	24198.9	7.04	Leptonychotes weddellii	Others	Phocidae
XP_006746422.1	NW_006385279.1	195744	205979	489	54773.2	8.95	Leptonychotes weddellii	WithHemopexin	Phocidae
XP_006746548.1	NW_006385305.1	94239	104215	582	65743.7	7.94	Leptonychotes weddellii	WithHemopexin	Phocidae
XP_030873585.1	NW_006385432.1	238123	275675	278	31236.4	7.79	Leptonychotes weddellii	WithoutHemopexin	Phocidae
XP_006747038.1	NW_006385451.1	205770	229639	357	38932.6	6.01	Leptonychotes weddellii	WithoutHemopexin	Phocidae
XP_006751000.1	NW_006387289.1	31867	39929	400	45507	5.8	Leptonychotes weddellii	WithHemopexin	Phocidae
XP_006751001.1	NW_006387289.1	43343	51578	398	45258.6	6.45	Leptonychotes weddellii	WithHemopexin	Phocidae
XP_032710237.1	NW_022631002.1	25864151	25882873	676	76528.5	6.96	Lontra canadensis	WithHemopexin	Mustelidae
XP_032710342.1	NW_022631002.1	27778906	27803692	661	73871.2	5.34	Lontra canadensis	WithHemopexin	Mustelidae
XP_032712301.1	NW_022631006.1	6976243	6985857	582	65923.8	8.18	Lontra canadensis	WithHemopexin	Mustelidae
XP_032714698.1	NW_022631010.1	629383	653738	574	66269.4	9.39	Lontra canadensis	WithHemopexin	Mustelidae
XP_032719054.1	NW_022631019.1	582622	585438	394	44063.8	9.98	Lontra canadensis	WithoutHemopexin	Mustelidae
XP_032724974.1	NW_022631031.1	2964194	3247617	607	69497.4	8.61	Lontra canadensis	WithHemopexin	Mustelidae
XP_032730282.1	NW_022631047.1	751589	757289	579	64551	7.35	Lontra canadensis	WithHemopexin	Mustelidae
XP_032731892.1	NW_022631051.1	11955467	11965604	489	54535.9	8.72	Lontra canadensis	WithHemopexin	Mustelidae
XP_032737996.1	NW_022631073.1	6265119	6272133	545	62515.9	9.87	Lontra canadensis	WithHemopexin	Mustelidae
XP_032694482.1	NW_022631099.1	1574315	1582200	707	78493.9	5.29	Lontra canadensis	WithHemopexin	Mustelidae
XP_032699156.1	NW_022631131.1	2619371	2644244	520	58651	10.27	Lontra canadensis	WithHemopexin	Mustelidae
XP_032699970.1	NW_022631141.1	735562	744108	267	29751.8	8.45	Lontra canadensis	WithoutHemopexin	Mustelidae
XP_032699966.1	NW_022631141.1	768219	815736	483	53866.3	8.77	Lontra canadensis	WithHemopexin	Mustelidae
XP_032699953.1	NW_022631141.1	860429	866569	299	33254.8	6.02	Lontra canadensis	WithoutHemopexin	Mustelidae
XP_032699980.1	NW_022631141.1	871718	881192	467	53118.7	5.83	Lontra canadensis	WithHemopexin	Mustelidae
XP_032699955.1	NW_022631141.1	910556	920501	475	53536.6	5.84	Lontra canadensis	WithHemopexin	Mustelidae
XP_032699972.1	NW_022631141.1	951794	959233	476	53340.2	4.98	Lontra canadensis	WithHemopexin	Mustelidae
XP_032699971.1	NW_022631141.1	987447	1000138	493	56303.2	9.29	Lontra canadensis	WithHemopexin	Mustelidae
XP_032699979.1	NW_022631141.1	1053912	1064563	474	54197.2	5.21	Lontra canadensis	WithHemopexin	Mustelidae
XP_032702786.1	NW_022631176.1	2161258	2180953	595	66099.2	6.4	Lontra canadensis	WithHemopexin	Mustelidae
XP_047582462.1	NC_062281.1	48066083	48358306	607	69470.3	8.61	Lutra lutra	WithHemopexin	Mustelidae
XP_047580308.1	NC_062281.1	197106207	197109416	394	44147.9	9.98	Lutra lutra	WithoutHemopexin	Mustelidae
XP_047592318.1	NC_062284.1	73570626	73580944	582	65893.8	8.18	Lutra lutra	WithHemopexin	Mustelidae
XP_047595460.1	NC_062285.1	51781815	51787474	557	62553.9	7.53	Lutra lutra	WithHemopexin	Mustelidae
XP_047601451.1	NC_062286.1	120583581	120625373	630	71660.6	9.59	Lutra lutra	WithHemopexin	Mustelidae
XP_047603028.1	NC_062286.1	129649210	129657326	704	78247.6	5.29	Lutra lutra	WithHemopexin	Mustelidae
XP_047548969.1	NC_062287.1	809238	815918	296	32827.4	8.58	Lutra lutra	WithoutHemopexin	Mustelidae
XP_047550008.1	NC_062287.1	839797	887670	483	53890.4	8.77	Lutra lutra	WithHemopexin	Mustelidae
XP_047547967.1	NC_062287.1	929555	940214	513	58943.5	8.8	Lutra lutra	WithHemopexin	Mustelidae
XP_047547764.1	NC_062287.1	943168	961942	467	53177.9	6.36	Lutra lutra	WithHemopexin	Mustelidae
XP_047547762.1	NC_062287.1	983310	993468	475	53102	5.94	Lutra lutra	WithHemopexin	Mustelidae
XP_047547761.1	NC_062287.1	1024496	1032212	476	53242.9	4.86	Lutra lutra	WithHemopexin	Mustelidae
XP_047547760.1	NC_062287.1	1047963	1062244	493	55986.8	9.34	Lutra lutra	WithHemopexin	Mustelidae
XP_047549660.1	NC_062287.1	1116147	1126842	540	61380.5	5.74	Lutra lutra	WithHemopexin	Mustelidae
XP_047552735.1	NC_062289.1	65773654	65784098	489	54599	9.17	Lutra lutra	WithHemopexin	Mustelidae
XP_047554339.1	NC_062289.1	78250733	78271550	595	66002	6.06	Lutra lutra	WithHemopexin	Mustelidae
XP_047557913.1	NC_062291.1	82650731	82659718	545	62400.7	9.75	Lutra lutra	WithHemopexin	Mustelidae
XP_047564561.1	NC_062293.1	37769697	37795057	520	58676	10.32	Lutra lutra	WithHemopexin	Mustelidae
XP_047567814.1	NC_062294.1	26430135	26449930	676	76291.2	6.84	Lutra lutra	WithHemopexin	Mustelidae
XP_047567782.1	NC_062294.1	28378058	28402831	661	73783	5.34	Lutra lutra	WithHemopexin	Mustelidae
XP_045883812.1	NC_060066.1	47838336	48147589	607	69470.3	8.61	Meles meles	WithHemopexin	Mustelidae
XP_045866671.1	NC_060066.1	216374141	216377838	394	44098.8	10.14	Meles meles	WithoutHemopexin	Mustelidae
XP_045864260.1	NC_060071.1	77521965	77532355	584	66052	8.18	Meles meles	WithHemopexin	Mustelidae
XP_045872090.1	NC_060073.1	118815972	118826527	470	53648.5	5.04	Meles meles	WithHemopexin	Mustelidae
XP_045873745.1	NC_060073.1	118839797	118892262	515	58683.7	9.74	Meles meles	WithHemopexin	Mustelidae
XP_045873748.1	NC_060073.1	118907818	118916677	476	52889.5	4.84	Meles meles	WithHemopexin	Mustelidae
XP_045873751.1	NC_060073.1	118933239	118940416	470	53872.6	5.3	Meles meles	WithHemopexin	Mustelidae
XP_045873749.1	NC_060073.1	118947712	118957435	475	52958.6	4.95	Meles meles	WithHemopexin	Mustelidae
XP_045873752.1	NC_060073.1	118984521	118994580	467	53032.7	5.64	Meles meles	WithHemopexin	Mustelidae
XP_045873753.1	NC_060073.1	118997673	119007919	513	58673.2	8.72	Meles meles	WithHemopexin	Mustelidae
XP_045873149.1	NC_060073.1	119048586	119093205	483	53852.3	9.07	Meles meles	WithHemopexin	Mustelidae
XP_045870359.1	NC_060073.1	119118142	119126436	267	29766.8	8.09	Meles meles	WithoutHemopexin	Mustelidae
XP_045881849.1	NC_060077.1	20165038	20190042	595	66089.1	6.44	Meles meles	WithHemopexin	Mustelidae
XP_045880118.1	NC_060077.1	30570998	30581301	489	54659.1	8.33	Meles meles	WithHemopexin	Mustelidae
XP_045882906.1	NC_060078.1	81572134	81581244	545	62743	9.61	Meles meles	WithHemopexin	Mustelidae
XP_045836529.1	NC_060081.1	59433258	59481137	744	82499.1	9.87	Meles meles	WithHemopexin	Mustelidae
XP_045836069.1	NC_060081.1	68553759	68560940	704	78362.8	5.32	Meles meles	WithHemopexin	Mustelidae
XP_045842630.1	NC_060083.1	26861237	26886286	520	58692	10.27	Meles meles	WithHemopexin	Mustelidae
XP_045844034.1	NC_060084.1	26256711	26277152	676	76363.4	7.1	Meles meles	WithHemopexin	Mustelidae
XP_045844907.1	NC_060084.1	28189629	28214602	661	73886.2	5.45	Meles meles	WithHemopexin	Mustelidae
XP_045848701.1	NC_060086.1	41869935	41882204	563	62545.8	6.72	Meles meles	WithHemopexin	Mustelidae
XP_045752230.1	NW_026991712.1	46588799	46859637	607	69514.4	8.61	Mirounga angustirostris	WithHemopexin	Phocidae
XP_045754870.1	NW_026991712.1	189456559	189459151	394	44193.1	10.14	Mirounga angustirostris	WithoutHemopexin	Phocidae
XP_045729196.1	NW_026991713.1	58391795	58397502	547	61564.7	6.91	Mirounga angustirostris	WithHemopexin	Phocidae
XP_045730790.1	NW_026991713.1	141957295	141966085	559	62043.4	7.94	Mirounga angustirostris	WithHemopexin	Phocidae
XP_064451619.1	NW_026991714.1	148366819	148375172	557	63865.4	9.92	Mirounga angustirostris	WithHemopexin	Phocidae
XP_045756482.1	NW_026991717.1	72800977	72810853	582	65746.7	8.18	Mirounga angustirostris	WithHemopexin	Phocidae
XP_064429615.1	NW_026991718.1	115005763	115051626	774	85893.9	10.03	Mirounga angustirostris	WithHemopexin	Phocidae
XP_045741823.1	NW_026991718.1	124037401	124044858	704	78119.4	5.39	Mirounga angustirostris	WithHemopexin	Phocidae
XP_045743158.1	NW_026991722.1	65532798	65542513	489	54625.1	8.44	Mirounga angustirostris	WithHemopexin	Phocidae
XP_045742443.3	NW_026991722.1	67701785	67721642	595	66233.2	6.48	Mirounga angustirostris	WithHemopexin	Phocidae
XP_045746986.2	NW_026991724.1	26362508	26384121	673	75844.8	7.96	Mirounga angustirostris	WithHemopexin	Phocidae
XP_045747062.1	NW_026991724.1	28292410	28317377	661	73687.9	5.34	Mirounga angustirostris	WithHemopexin	Phocidae
XP_045745325.1	NW_026991725.1	9716287	9742066	520	58664.8	10.17	Mirounga angustirostris	WithHemopexin	Phocidae
XP_045748859.2	NW_026991740.1	286688	299269	497	56735.3	5.34	Mirounga angustirostris	WithHemopexin	Phocidae
XP_045751118.1	NW_026991740.1	362212	376113	493	56849.9	9.39	Mirounga angustirostris	WithHemopexin	Phocidae
XP_064439895.1	NW_026991740.1	392124	400077	476	53783.8	4.85	Mirounga angustirostris	WithHemopexin	Phocidae
XP_064440041.1	NW_026991939.1	51187	62405	513	58747.1	7.43	Mirounga angustirostris	WithHemopexin	Phocidae
XP_034843284.1	NW_023270265.1	47675777	47682654	595	67750.8	10.15	Mirounga leonina	WithHemopexin	Phocidae
XP_034858327.1	NW_023270314.1	22745500	22751337	547	61564.7	6.91	Mirounga leonina	WithHemopexin	Phocidae
XP_034862072.1	NW_023270374.1	26935325	26958945	573	66169.3	9.24	Mirounga leonina	WithHemopexin	Phocidae
XP_034862334.1	NW_023270374.1	35944217	35951941	704	78095.4	5.21	Mirounga leonina	WithHemopexin	Phocidae
XP_034864695.1	NW_023270387.1	863454	871972	268	29613.9	9.8	Mirounga leonina	WithoutHemopexin	Phocidae
XP_034864694.1	NW_023270387.1	904964	952998	483	54054.5	9.08	Mirounga leonina	WithHemopexin	Phocidae
XP_034864692.1	NW_023270387.1	991979	1002953	513	58747.1	7.66	Mirounga leonina	WithHemopexin	Phocidae
XP_034864604.1	NW_023270387.1	1007188	1016356	477	54173.2	6.86	Mirounga leonina	WithHemopexin	Phocidae
XP_034864605.1	NW_023270387.1	1045273	1054626	476	53779.8	4.84	Mirounga leonina	WithHemopexin	Phocidae
XP_034864606.1	NW_023270387.1	1085247	1093192	476	53803.8	4.75	Mirounga leonina	WithHemopexin	Phocidae
XP_034864607.1	NW_023270387.1	1108995	1122886	493	56849.9	9.39	Mirounga leonina	WithHemopexin	Phocidae
XP_034864608.1	NW_023270387.1	1181486	1192433	470	53658.5	4.79	Mirounga leonina	WithHemopexin	Phocidae
XP_034867376.1	NW_023270415.1	36009442	36287981	607	69514.4	8.61	Mirounga leonina	WithHemopexin	Phocidae
XP_034872591.1	NW_023270436.1	1046657	1070291	595	66245.2	6.55	Mirounga leonina	WithHemopexin	Phocidae
XP_034875907.1	NW_023270447.1	93434878	93437458	394	44193.1	10.14	Mirounga leonina	WithoutHemopexin	Phocidae
XP_034877964.1	NW_023270453.1	23613943	23624788	559	62043.4	7.94	Mirounga leonina	WithHemopexin	Phocidae
XP_034880992.1	NW_023270469.1	26316834	26335107	673	75814.8	7.96	Mirounga leonina	WithHemopexin	Phocidae
XP_034881085.1	NW_023270469.1	28227516	28252442	661	73687.9	5.34	Mirounga leonina	WithHemopexin	Phocidae
XP_034882485.1	NW_023270503.1	9959236	9983372	520	58594.7	10.17	Mirounga leonina	WithHemopexin	Phocidae
XP_034845113.1	NW_023270773.1	2431937	2442193	489	54625.1	8.44	Mirounga leonina	WithHemopexin	Phocidae
XP_034850581.1	NW_023270839.1	7755662	7765657	582	65762.7	8.18	Mirounga leonina	WithHemopexin	Phocidae
XP_021539026.1	NC_058406.1	589816	592145	394	44163.1	10.14	Neomonachus schauinslandi	WithoutHemopexin	Phocidae
XP_021544033.1	NC_058406.1	141282692	141554875	607	69456.3	8.61	Neomonachus schauinslandi	WithHemopexin	Phocidae
XP_044770742.1	NC_058407.1	58369286	58375730	546	61419.5	7.03	Neomonachus schauinslandi	WithHemopexin	Phocidae
XP_021553841.1	NC_058407.1	139731245	139739951	559	62290.8	8.15	Neomonachus schauinslandi	WithHemopexin	Phocidae
XP_021559512.1	NC_058408.1	148098307	148105314	521	59557.2	9.46	Neomonachus schauinslandi	WithHemopexin	Phocidae
XP_021551458.1	NC_058411.1	71483600	71493592	582	65762.7	8.18	Neomonachus schauinslandi	WithHemopexin	Phocidae
XP_021544978.1	NC_058412.1	114759462	114804734	578	66489.7	9.23	Neomonachus schauinslandi	WithHemopexin	Phocidae
XP_021544881.1	NC_058412.1	123814362	123821980	704	78406.9	5.62	Neomonachus schauinslandi	WithHemopexin	Phocidae
XP_021552111.1	NC_058413.1	109853862	109863827	470	53685.7	4.97	Neomonachus schauinslandi	WithHemopexin	Phocidae
XP_021552097.1	NC_058413.1	109929973	109943199	470	54347.2	9.55	Neomonachus schauinslandi	WithHemopexin	Phocidae
XP_021552016.1	NC_058413.1	109959524	109967187	476	53561.6	4.97	Neomonachus schauinslandi	WithHemopexin	Phocidae
XP_021552088.1	NC_058413.1	109998352	110007492	476	53857.9	4.79	Neomonachus schauinslandi	WithHemopexin	Phocidae
XP_021552027.1	NC_058413.1	110038715	110047478	477	54026.1	6.68	Neomonachus schauinslandi	WithHemopexin	Phocidae
XP_021552057.1	NC_058413.1	110052109	110063126	513	58756.1	7.45	Neomonachus schauinslandi	WithHemopexin	Phocidae
XP_021552149.1	NC_058413.1	110097231	110144588	483	54057.5	9.3	Neomonachus schauinslandi	WithHemopexin	Phocidae
XP_021552144.1	NC_058413.1	110176446	110184749	268	29916.3	9.92	Neomonachus schauinslandi	WithoutHemopexin	Phocidae
XP_021543598.1	NC_058416.1	66456352	66465984	489	54611.1	8.44	Neomonachus schauinslandi	WithHemopexin	Phocidae
XP_021552971.1	NC_058416.1	91295393	91319420	595	66265.3	6.62	Neomonachus schauinslandi	WithHemopexin	Phocidae
XP_021559928.1	NC_058417.1	22811378	22834054	520	58694	10.34	Neomonachus schauinslandi	WithHemopexin	Phocidae
XP_021560306.1	NC_058418.1	31113149	31136598	661	73714	5.34	Neomonachus schauinslandi	WithHemopexin	Phocidae
XP_044777987.1	NC_058418.1	33035405	33054115	673	75565.4	7.47	Neomonachus schauinslandi	WithHemopexin	Phocidae
XP_004393158.1	NW_004450277.1	4595154	4619683	532	61659.1	9.04	Odobenus rosmarus divergens	WithHemopexin	Odobenus
XP_004395828.1	NW_004450309.1	1793379	1811324	673	75780.7	7.75	Odobenus rosmarus divergens	WithHemopexin	Odobenus
XP_004395877.1	NW_004450309.1	3753376	3778026	661	73774.1	5.34	Odobenus rosmarus divergens	WithHemopexin	Odobenus
XP_004400579.1	NW_004450381.1	1168286	1177885	489	54537.9	8.15	Odobenus rosmarus divergens	WithHemopexin	Odobenus
XP_004401692.1	NW_004450410.1	377382	382573	546	61559.6	6.83	Odobenus rosmarus divergens	WithHemopexin	Odobenus
XP_004402167.1	NW_004450416.1	2167836	2177294	582	65718.7	8.18	Odobenus rosmarus divergens	WithHemopexin	Odobenus
XP_004403351.1	NW_004450442.1	2546861	2557245	911	97842.9	11.05	Odobenus rosmarus divergens	WithHemopexin	Odobenus
XP_004404403.1	NW_004450476.1	1342832	1350948	573	65331.1	9.86	Odobenus rosmarus divergens	WithHemopexin	Odobenus
XP_004405315.1	NW_004450503.1	192761	199940	704	78169.6	5.92	Odobenus rosmarus divergens	WithHemopexin	Odobenus
XP_004407437.1	NW_004450599.1	1762127	1764497	394	44313.3	10.22	Odobenus rosmarus divergens	WithoutHemopexin	Odobenus
XP_004407626.1	NW_004450605.1	402877	406658	262	29763.8	6.5	Odobenus rosmarus divergens	WithoutHemopexin	Odobenus
XP_004413681.1	NW_004451032.1	656881	929350	607	69484.4	8.61	Odobenus rosmarus divergens	WithHemopexin	Odobenus
XP_004414835.1	NW_004451171.1	330249	354737	521	58702.9	10.39	Odobenus rosmarus divergens	WithHemopexin	Odobenus
XP_004416045.1	NW_004451370.1	635374	645702	471	53798.8	5.03	Odobenus rosmarus divergens	WithHemopexin	Odobenus
XP_004416050.1	NW_004451370.1	702763	729942	546	62980.9	9.75	Odobenus rosmarus divergens	WithHemopexin	Odobenus
XP_004416046.1	NW_004451370.1	731928	739523	476	53645.5	4.93	Odobenus rosmarus divergens	WithHemopexin	Odobenus
XP_004416047.1	NW_004451370.1	820000	828442	400	45638.4	6.79	Odobenus rosmarus divergens	WithHemopexin	Odobenus
XP_004416048.1	NW_004451370.1	833903	844899	513	58840.3	7.91	Odobenus rosmarus divergens	WithHemopexin	Odobenus
XP_004416049.1	NW_004451370.1	881453	930081	483	54064.6	9.45	Odobenus rosmarus divergens	WithHemopexin	Odobenus
XP_004416110.1	NW_004451390.1	612364	620276	268	30117.4	8.45	Odobenus rosmarus divergens	WithoutHemopexin	Odobenus
XP_004417085.1	NW_004451754.1	92497	112095	595	66226.2	6.26	Odobenus rosmarus divergens	WithHemopexin	Odobenus
Pla_1G0000090.1	chr1	887182	895141	271	29890.3	9.84	Phoca largha	WithoutHemopexin	Phocidae
Pla_1G0000100.1	chr1	925805	975898	484	54178.7	9.46	Phoca largha	WithHemopexin	Phocidae
Pla_1G0000110.1	chr1	1014119	1024980	514	58729.1	7.68	Phoca largha	WithHemopexin	Phocidae
Pla_1G0000140.1	chr1	1069311	1078511	282	31514.6	4.74	Phoca largha	WithHemopexin	Phocidae
Pla_1G0000160.1	chr1	1109871	1117518	360	40137.9	4.49	Phoca largha	WithHemopexin	Phocidae
Pla_1G0000170.1	chr1	1134380	1147442	494	56537.5	9.4	Phoca largha	WithHemopexin	Phocidae
Pla_1G0000180.1	chr1	1217437	1228549	498	56693.3	5.34	Phoca largha	WithHemopexin	Phocidae
Pla_2G0002730.1	chr2	26019542	26037838	674	75787.6	7.08	Phoca largha	WithHemopexin	Phocidae
Pla_2G0003150.1	chr2	27929207	27953162	662	73671.9	5.45	Phoca largha	WithHemopexin	Phocidae
Pla_3G0001650.1	chr3	14522295	14529528	705	78380.7	5.5	Phoca largha	WithHemopexin	Phocidae
Pla_3G0002920.1	chr3	23414640	23460092	774	85299.1	9.79	Phoca largha	WithHemopexin	Phocidae
Pla_4G0006770.1	chr4	75219566	75227901	583	65790.7	7.93	Phoca largha	WithHemopexin	Phocidae
Pla_6G0000260.1	chr6	1022077	1032036	498	55848.1	6.55	Phoca largha	WithHemopexin	Phocidae
Pla_6G0003570.1	chr6	27045805	27055333	490	54717.1	8.44	Phoca largha	WithHemopexin	Phocidae
Pla_10G0014130.1	chr10	173745696	173767812	521	58653.8	10.06	Phoca largha	WithHemopexin	Phocidae
Pla_12G0002740.1	chr12	46529040	46802150	608	69470.3	8.61	Phoca largha	WithHemopexin	Phocidae
Pla_12G0015830.1	chr12	189334427	189336704	395	44193.1	10.14	Phoca largha	WithoutHemopexin	Phocidae
Pla_13G0005260.1	chr13	57906070	57912005	548	61497.5	6.8	Phoca largha	WithHemopexin	Phocidae
Pla_13G0014340.1	chr13	144925164	144933821	586	64867.6	8.28	Phoca largha	WithHemopexin	Phocidae
Pla_15G0000560.1	chr15	6712789	6719822	557	63694.2	9.64	Phoca largha	WithHemopexin	Phocidae
XP_032274688.1	NW_022589705.1	100280150	100282448	394	44193.1	10.14	Phoca vitulina	WithoutHemopexin	Phocidae
XP_032260614.1	NW_022589710.1	735382	745348	582	65762.7	8.18	Phoca vitulina	WithHemopexin	Phocidae
XP_032275270.1	NW_022589725.1	1593620	1600817	704	78380.7	5.5	Phoca vitulina	WithHemopexin	Phocidae
XP_032275826.1	NW_022589725.1	10465778	10500571	648	74588.2	9.68	Phoca vitulina	WithHemopexin	Phocidae
XP_032276855.1	NW_022589726.1	15897155	15903015	547	61497.5	6.8	Phoca vitulina	WithHemopexin	Phocidae
XP_032277475.1	NW_022589728.1	35547834	35822148	607	69443.3	8.61	Phoca vitulina	WithHemopexin	Phocidae
XP_032279070.1	NW_022589731.1	21063271	21072214	556	63694.2	9.64	Phoca vitulina	WithHemopexin	Phocidae
XP_032280423.1	NW_022589733.1	8319897	8344975	661	73700	5.45	Phoca vitulina	WithHemopexin	Phocidae
XP_032280291.1	NW_022589733.1	10207233	10229680	673	75787.6	7.08	Phoca vitulina	WithHemopexin	Phocidae
XP_032281811.1	NW_022589736.1	195075	203863	561	62490	7.93	Phoca vitulina	WithHemopexin	Phocidae
XP_032283610.1	NW_022589741.1	848522	856387	270	29850.2	9.7	Phoca vitulina	WithoutHemopexin	Phocidae
XP_032283966.1	NW_022589741.1	886603	934320	483	54178.7	9.46	Phoca vitulina	WithHemopexin	Phocidae
XP_032283805.1	NW_022589741.1	970878	981749	513	58729.1	7.68	Phoca vitulina	WithHemopexin	Phocidae
XP_032283804.1	NW_022589741.1	985231	995034	477	53939.7	6.2	Phoca vitulina	WithHemopexin	Phocidae
XP_032283803.1	NW_022589741.1	1066334	1074306	476	53505.5	4.76	Phoca vitulina	WithHemopexin	Phocidae
XP_032283802.1	NW_022589741.1	1090579	1103929	493	56537.5	9.4	Phoca vitulina	WithHemopexin	Phocidae
XP_032284049.1	NW_022589741.1	1171792	1182998	497	56727.3	5.34	Phoca vitulina	WithHemopexin	Phocidae
XP_032284923.1	NW_022589743.1	16084130	16108285	520	58683.8	10.06	Phoca vitulina	WithHemopexin	Phocidae
XP_032252224.1	NW_022589794.1	2279609	2302156	595	66282.3	6.62	Phoca vitulina	WithHemopexin	Phocidae
XP_032253459.1	NW_022589803.1	1166325	1176767	489	54747.2	8.44	Phoca vitulina	WithHemopexin	Phocidae
XP_045666502.1	NW_025576456.1	564533	596297	593	67929.1	8.93	Ursus americanus	WithHemopexin	Ursidae
XP_045645882.1	NW_025576906.1	13329139	13334733	547	61264.4	6.64	Ursus americanus	WithHemopexin	Ursidae
XP_045653467.1	NW_025577366.1	796217	806716	267	29670.9	9.03	Ursus americanus	WithoutHemopexin	Ursidae
XP_045653468.1	NW_025577366.1	835914	881571	483	53860.4	9.2	Ursus americanus	WithHemopexin	Ursidae
XP_045653598.1	NW_025577366.1	915989	925738	513	58636.9	7.59	Ursus americanus	WithHemopexin	Ursidae
XP_045653600.1	NW_025577366.1	928710	938842	475	53917.8	5.5	Ursus americanus	WithHemopexin	Ursidae
XP_045653472.1	NW_025577366.1	984456	991821	466	53336.9	4.99	Ursus americanus	WithHemopexin	Ursidae
XP_045653473.1	NW_025577366.1	1014427	1022108	476	53556.4	5.14	Ursus americanus	WithHemopexin	Ursidae
XP_045653601.1	NW_025577366.1	1037447	1051930	493	56522.4	9.65	Ursus americanus	WithHemopexin	Ursidae
XP_045653603.1	NW_025577366.1	1101579	1112554	470	53702.6	4.96	Ursus americanus	WithHemopexin	Ursidae
XP_045658468.1	NW_025577628.1	1179762	1190150	529	57746.8	9.51	Ursus americanus	WithHemopexin	Ursidae
XP_045658752.1	NW_025577629.1	9808514	9818500	582	65723.6	8.18	Ursus americanus	WithHemopexin	Ursidae
XP_045659385.1	NW_025577642.1	319778	323164	394	44173.1	10.14	Ursus americanus	WithoutHemopexin	Ursidae
XP_045660735.1	NW_025577828.1	1485839	1493524	704	78336.7	5.51	Ursus americanus	WithHemopexin	Ursidae
XP_045661972.1	NW_025577889.1	31050869	31339663	607	69470.3	8.61	Ursus americanus	WithHemopexin	Ursidae
XP_045662767.1	NW_025577891.1	6212992	6237479	661	73828.1	5.45	Ursus americanus	WithHemopexin	Ursidae
XP_045662846.1	NW_025577891.1	8127138	8148685	673	75998.8	7.13	Ursus americanus	WithHemopexin	Ursidae
XP_045665502.1	NW_025577919.1	6532214	6539751	568	64824.4	9.65	Ursus americanus	WithHemopexin	Ursidae
XP_045670627.1	NW_025578043.1	268914	286138	624	69383.5	5.98	Ursus americanus	WithHemopexin	Ursidae
XP_045629468.1	NW_025578174.1	6792453	6815536	520	58469.6	10.22	Ursus americanus	WithHemopexin	Ursidae
XP_045639910.1	NW_025578505.1	6905884	6917608	561	62361.8	7.91	Ursus americanus	WithHemopexin	Ursidae
XP_026359420.1	NW_026622830.1	14432946	14440645	704	78340.8	5.64	Ursus arctos	WithHemopexin	Ursidae
XP_026359149.2	NW_026622830.1	23065760	23107736	630	71663.8	9.59	Ursus arctos	WithHemopexin	Ursidae
XP_026350562.2	NW_026622863.1	12969048	12993504	661	73858.2	5.45	Ursus arctos	WithHemopexin	Ursidae
XP_026350653.3	NW_026622863.1	14870047	14891583	673	75984.8	7.13	Ursus arctos	WithHemopexin	Ursidae
XP_026341359.1	NW_026622874.1	68080548	68092673	561	62361.8	7.91	Ursus arctos	WithHemopexin	Ursidae
XP_026356106.1	NW_026622886.1	50374720	50380361	547	61280.4	6.64	Ursus arctos	WithHemopexin	Ursidae
XP_057172740.1	NW_026622897.1	811369	822020	316	34844.7	9.8	Ursus arctos	WithoutHemopexin	Ursidae
XP_026361685.3	NW_026622897.1	851189	896813	483	53831.4	9.2	Ursus arctos	WithHemopexin	Ursidae
XP_026361682.3	NW_026622897.1	931207	941130	513	58608.8	7.38	Ursus arctos	WithHemopexin	Ursidae
XP_026361681.3	NW_026622897.1	943984	954003	475	53890.7	5.34	Ursus arctos	WithHemopexin	Ursidae
XP_026361071.3	NW_026622897.1	999784	1007159	466	53308.9	4.9	Ursus arctos	WithHemopexin	Ursidae
XP_026361070.3	NW_026622897.1	1029017	1037020	476	53543.5	5.06	Ursus arctos	WithHemopexin	Ursidae
XP_026361677.3	NW_026622897.1	1052316	1066666	493	56536.4	9.65	Ursus arctos	WithHemopexin	Ursidae
XP_026361676.4	NW_026622897.1	1116533	1126434	470	53695.6	4.97	Ursus arctos	WithHemopexin	Ursidae
XP_026373376.1	NW_026622919.1	35935712	35959022	520	58499.6	10.22	Ursus arctos	WithHemopexin	Ursidae
XP_026375856.1	NW_026623008.1	657122	660757	394	44173.1	10.14	Ursus arctos	WithoutHemopexin	Ursidae
XP_048077490.1	NW_026623030.1	2696887	2707271	529	57730.8	9.51	Ursus arctos	WithHemopexin	Ursidae
XP_044245860.3	NW_026623030.1	30318248	30329776	516	57600.2	6.25	Ursus arctos	WithHemopexin	Ursidae
XP_026342313.1	NW_026623053.1	5545074	5555379	582	65723.6	8.18	Ursus arctos	WithHemopexin	Ursidae
XP_026351576.1	NW_026623078.1	41555762	41843956	607	69470.3	8.61	Ursus arctos	WithHemopexin	Ursidae
XP_026350148.1	NW_026623089.1	6273445	6280827	568	64824.4	9.65	Ursus arctos	WithHemopexin	Ursidae
XP_008688364.1	NW_024424008.1	62301626	62312577	470	53695.6	4.97	Ursus maritimus	WithHemopexin	Ursidae
XP_008688365.1	NW_024424008.1	62361654	62376081	493	56522.4	9.65	Ursus maritimus	WithHemopexin	Ursidae
XP_008688366.1	NW_024424008.1	62391449	62401462	476	53517.4	5.06	Ursus maritimus	WithHemopexin	Ursidae
XP_008688367.1	NW_024424008.1	62421304	62428702	466	53336.9	4.99	Ursus maritimus	WithHemopexin	Ursidae
XP_008688370.1	NW_024424008.1	62474339	62484619	475	53890.7	5.34	Ursus maritimus	WithHemopexin	Ursidae
XP_008688371.1	NW_024424008.1	62487370	62497215	513	58636.9	7.59	Ursus maritimus	WithHemopexin	Ursidae
XP_008688373.1	NW_024424008.1	62531616	62577197	483	53831.4	9.2	Ursus maritimus	WithHemopexin	Ursidae
XP_008688374.2	NW_024424008.1	62607039	62616150	292	32297.8	9.21	Ursus maritimus	WithoutHemopexin	Ursidae
XP_040489250.1	NW_024424341.1	13000436	13024526	661	73828.1	5.45	Ursus maritimus	WithHemopexin	Ursidae
XP_040489313.1	NW_024424341.1	14926910	14947952	673	75998.8	7.13	Ursus maritimus	WithHemopexin	Ursidae
XP_040491382.1	NW_024424452.1	36491841	36503306	561	62361.8	7.91	Ursus maritimus	WithHemopexin	Ursidae
XP_040493048.1	NW_024424564.1	285336	290951	547	61280.4	6.64	Ursus maritimus	WithHemopexin	Ursidae
XP_040494164.1	NW_024424675.1	24998977	25022029	573	66042.2	9.16	Ursus maritimus	WithHemopexin	Ursidae
XP_040494339.1	NW_024424675.1	33667788	33675468	704	78286.7	5.4	Ursus maritimus	WithHemopexin	Ursidae
XP_040496915.1	NW_024424897.1	36426643	36455598	520	58497.7	10.22	Ursus maritimus	WithHemopexin	Ursidae
XP_040501570.1	NW_024425786.1	650717	653224	417	46405.8	10.14	Ursus maritimus	WithoutHemopexin	Ursidae
XP_040475456.1	NW_024425897.1	1273822	1284121	489	54771.3	9.17	Ursus maritimus	WithHemopexin	Ursidae
XP_040476052.1	NW_024425897.1	29204097	29230665	595	65937.9	6.48	Ursus maritimus	WithHemopexin	Ursidae
XP_040476640.1	NW_024426230.1	1312805	1322444	582	65723.6	8.18	Ursus maritimus	WithHemopexin	Ursidae
XP_040479760.1	NW_024426885.1	6589599	6597453	579	65593.4	9.65	Ursus maritimus	WithHemopexin	Ursidae
XP_040481734.1	NW_024427107.1	34910863	35192442	607	69470.3	8.61	Ursus maritimus	WithHemopexin	Ursidae
XP_027468605.1	NC_045598.1	614320	616910	394	44258.2	10.22	Zalophus californianus	WithoutHemopexin	Otariidae
XP_027433141.1	NC_045598.1	144354752	144634468	620	70889.9	8.48	Zalophus californianus	WithHemopexin	Otariidae
XP_027426237.1	NC_045600.1	72011972	72022014	582	65748.7	8.18	Zalophus californianus	WithHemopexin	Otariidae
XP_027479683.1	NC_045602.1	116405370	116461191	755	83532.1	9.84	Zalophus californianus	WithHemopexin	Otariidae
XP_027447437.1	NC_045603.1	58483823	58489554	547	61690.8	6.94	Zalophus californianus	WithHemopexin	Otariidae
XP_027467454.1	NC_045604.1	71827145	71838128	662	72662.4	9.2	Zalophus californianus	WithHemopexin	Otariidae
XP_027435986.1	NC_045605.1	922641	930848	268	30112.4	8.76	Zalophus californianus	WithoutHemopexin	Otariidae
XP_027434695.2	NC_045605.1	964753	1017280	483	54242.8	9.19	Zalophus californianus	WithHemopexin	Otariidae
XP_027436810.1	NC_045605.1	1053045	1068234	513	58900.3	7.26	Zalophus californianus	WithHemopexin	Otariidae
XP_027436515.2	NC_045605.1	1069805	1078882	477	54460.7	7.28	Zalophus californianus	WithHemopexin	Otariidae
XP_027437306.1	NC_045605.1	1127432	1135252	466	53664.5	5.61	Zalophus californianus	WithHemopexin	Otariidae
XP_027435316.2	NC_045605.1	1153462	1161456	476	53549.5	4.73	Zalophus californianus	WithHemopexin	Otariidae
XP_027435512.1	NC_045605.1	1176816	1193817	493	56586.6	9.42	Zalophus californianus	WithHemopexin	Otariidae
XP_027435609.1	NC_045605.1	1262507	1273715	471	53941	5.12	Zalophus californianus	WithHemopexin	Otariidae
XP_027436229.1	NC_045605.1	60636550	60647414	262	29843.8	6.56	Zalophus californianus	WithoutHemopexin	Otariidae
XP_035579979.1	NC_045608.1	1089579	1111799	595	66147.1	6.43	Zalophus californianus	WithHemopexin	Otariidae
XP_027433037.1	NC_045608.1	26603766	26615112	489	54574.9	8.44	Zalophus californianus	WithHemopexin	Otariidae
XP_027451705.1	NC_045609.1	82181337	82191126	570	65142.8	9.79	Zalophus californianus	WithHemopexin	Otariidae
XP_027480730.2	NC_045610.1	23260755	23283586	521	58800	10.34	Zalophus californianus	WithHemopexin	Otariidae
XP_027475882.1	NC_045611.1	26617092	26636888	673	75850.7	7.49	Zalophus californianus	WithHemopexin	Otariidae
XP_027474974.1	NC_045611.1	28574694	28599551	661	73760	5.34	Zalophus californianus	WithHemopexin	Otariidae
