# Supplementary material for: A Near-Telomere-to-Telomere Genome Assembly of the Spotted Seal (Phoca largha) Reveals Genomic Architecture Underlying Skin and Fur Adaptation
Source: Int J Mol Sci. 2026 Mar 13;27(6):2618. doi: 10.3390/ijms27062618 (PMC13026343; doi:10.3390/ijms27062618)
Supplement: Supplementary file 1 [file ijms-27-02618-s001.zip › Tables S9-S13.xlsx]

## Sheet: Table S9
Table S9 Significantly enriched GO terms of the expanded gene families.
Go_ID	GO_Term	Description	Count	geneID
GO:0030527	Molecular Function	structural constituent of chromatin	60	Pla_10G0009740.1/Pla_10G0009750.1/Pla_12G0005280.1/Pla_12G0005310.1/Pla_12G0005320.1/Pla_12G0005370.1/Pla_14G0009410.1/Pla_14G0009480.1/Pla_14G0009510.1/Pla_14G0009520.1/Pla_14G0009550.1/Pla_14G0009560.1/Pla_14G0009600.1/Pla_14G0009640.1/Pla_14G0009690.1/Pla_14G0009720.1/Pla_14G0009810.1/Pla_14G0009840.1/Pla_14G0009920.1/Pla_14G0009960.1/Pla_14G0010000.1/Pla_14G0010010.1/Pla_14G0010060.1/Pla_7G00…
GO:0000786	Cellular Component	nucleosome	60	Pla_10G0009740.1/Pla_10G0009750.1/Pla_12G0005280.1/Pla_12G0005310.1/Pla_12G0005320.1/Pla_12G0005370.1/Pla_14G0009410.1/Pla_14G0009480.1/Pla_14G0009510.1/Pla_14G0009520.1/Pla_14G0009550.1/Pla_14G0009560.1/Pla_14G0009600.1/Pla_14G0009640.1/Pla_14G0009690.1/Pla_14G0009720.1/Pla_14G0009810.1/Pla_14G0009840.1/Pla_14G0009920.1/Pla_14G0009960.1/Pla_14G0010000.1/Pla_14G0010010.1/Pla_14G0010060.1/Pla_7G00…
GO:0046982	Molecular Function	protein heterodimerization activity	60	Pla_10G0009740.1/Pla_10G0009750.1/Pla_12G0005280.1/Pla_12G0005310.1/Pla_12G0005320.1/Pla_12G0005370.1/Pla_14G0009410.1/Pla_14G0009480.1/Pla_14G0009510.1/Pla_14G0009520.1/Pla_14G0009550.1/Pla_14G0009560.1/Pla_14G0009600.1/Pla_14G0009640.1/Pla_14G0009690.1/Pla_14G0009720.1/Pla_14G0009810.1/Pla_14G0009840.1/Pla_14G0009920.1/Pla_14G0009960.1/Pla_14G0010000.1/Pla_14G0010010.1/Pla_14G0010060.1/Pla_7G00…
GO:0005126	Molecular Function	cytokine receptor binding	21	Pla_5G0002180.1/Pla_5G0002190.1/Pla_5G0002200.1/Pla_5G0002220.1/Pla_5G0002230.1/Pla_5G0002240.1/Pla_5G0002250.1/Pla_5G0002260.1/Pla_5G0002270.1/Pla_5G0002280.1/Pla_5G0002290.1/Pla_5G0002300.1/Pla_5G0002310.1/Pla_5G0002320.1/Pla_5G0002330.1/Pla_5G0002340.1/Pla_5G0002350.1/Pla_5G0002360.1/Pla_5G0002370.1/Pla_5G0002380.1/Pla_5G0002390.1
GO:0006952	Biological Process	defense response	21	Pla_5G0002180.1/Pla_5G0002190.1/Pla_5G0002200.1/Pla_5G0002220.1/Pla_5G0002230.1/Pla_5G0002240.1/Pla_5G0002250.1/Pla_5G0002260.1/Pla_5G0002270.1/Pla_5G0002280.1/Pla_5G0002290.1/Pla_5G0002300.1/Pla_5G0002310.1/Pla_5G0002320.1/Pla_5G0002330.1/Pla_5G0002340.1/Pla_5G0002350.1/Pla_5G0002360.1/Pla_5G0002370.1/Pla_5G0002380.1/Pla_5G0002390.1
GO:0032982	Cellular Component	myosin filament	9	Pla_10G0011470.1/Pla_10G0011480.1/Pla_10G0011490.1/Pla_10G0011500.1/Pla_10G0011510.1/Pla_10G0011520.1/Pla_3G0002960.1/Pla_4G0007000.1/Pla_4G0007010.1
GO:0042605	Molecular Function	peptide antigen binding	7	Pla_14G0006190.1/Pla_14G0007770.1/Pla_14G0007780.1/Pla_14G0007790.1/Pla_14G0007800.1/Pla_14G0008110.1/Pla_14G0008120.1
GO:0002476	Biological Process	antigen processing and presentation of endogenous peptide antigen via MHC class Ib	7	Pla_14G0006190.1/Pla_14G0007770.1/Pla_14G0007780.1/Pla_14G0007790.1/Pla_14G0007800.1/Pla_14G0008110.1/Pla_14G0008120.1
GO:0002486	Biological Process	antigen processing and presentation of endogenous peptide antigen via MHC class I via ER pathway, TAP-independent	7	Pla_14G0006190.1/Pla_14G0007770.1/Pla_14G0007780.1/Pla_14G0007790.1/Pla_14G0007800.1/Pla_14G0008110.1/Pla_14G0008120.1
GO:0008194	Molecular Function	UDP-glycosyltransferase activity	8	Pla_10G0001090.1/Pla_10G0001100.1/Pla_10G0001110.1/Pla_10G0001120.1/Pla_8G0002740.1/Pla_8G0002750.1/Pla_11G0000690.1/Pla_11G0000710.1
GO:0000146	Molecular Function	microfilament motor activity	9	Pla_10G0011470.1/Pla_10G0011480.1/Pla_10G0011490.1/Pla_10G0011500.1/Pla_10G0011510.1/Pla_10G0011520.1/Pla_3G0002960.1/Pla_4G0007000.1/Pla_4G0007010.1
GO:0001916	Biological Process	positive regulation of T cell mediated cytotoxicity	7	Pla_14G0006190.1/Pla_14G0007770.1/Pla_14G0007780.1/Pla_14G0007790.1/Pla_14G0007800.1/Pla_14G0008110.1/Pla_14G0008120.1
GO:0003774	Molecular Function	cytoskeletal motor activity	9	Pla_10G0011470.1/Pla_10G0011480.1/Pla_10G0011490.1/Pla_10G0011500.1/Pla_10G0011510.1/Pla_10G0011520.1/Pla_3G0002960.1/Pla_4G0007000.1/Pla_4G0007010.1
GO:0016460	Cellular Component	myosin II complex	9	Pla_10G0011470.1/Pla_10G0011480.1/Pla_10G0011490.1/Pla_10G0011500.1/Pla_10G0011510.1/Pla_10G0011520.1/Pla_3G0002960.1/Pla_4G0007000.1/Pla_4G0007010.1
GO:0006406	Biological Process	mRNA export from nucleus	8	Pla_16G0005190.1/Pla_16G0005250.1/Pla_16G0005260.1/Pla_14G0004040.1/Pla_14G0009310.1/Pla_7G0004630.1/Pla_12G0001770.1/Pla_2G0000230.1
GO:0007156	Biological Process	homophilic cell adhesion via plasma membrane adhesion molecules	15	Pla_10G0006450.1/Pla_10G0006460.1/Pla_10G0006470.1/Pla_10G0006480.1/Pla_10G0006490.1/Pla_10G0006500.1/Pla_10G0006510.1/Pla_10G0006520.1/Pla_10G0006530.1/Pla_10G0006540.1/Pla_10G0006550.1/Pla_10G0006560.1/Pla_10G0006570.1/Pla_15G0004770.1/Pla_15G0004780.1
GO:0016459	Cellular Component	myosin complex	9	Pla_10G0011470.1/Pla_10G0011480.1/Pla_10G0011490.1/Pla_10G0011500.1/Pla_10G0011510.1/Pla_10G0011520.1/Pla_3G0002960.1/Pla_4G0007000.1/Pla_4G0007010.1
GO:0006936	Biological Process	muscle contraction	6	Pla_10G0011470.1/Pla_10G0011480.1/Pla_10G0011490.1/Pla_10G0011500.1/Pla_10G0011510.1/Pla_10G0011520.1
GO:0140662	Molecular Function	ATP-dependent protein folding chaperone	8	Pla_14G0007460.1/Pla_14G0007470.1/Pla_14G0007480.1/Pla_14G0008400.1/Pla_13G0003960.1/Pla_1G0000480.1/Pla_15G0007640.1/Pla_3G0007090.1
GO:0005576	Cellular Component	extracellular region	26	Pla_5G0002180.1/Pla_5G0002190.1/Pla_5G0002200.1/Pla_5G0002220.1/Pla_5G0002230.1/Pla_5G0002240.1/Pla_5G0002250.1/Pla_5G0002260.1/Pla_5G0002270.1/Pla_5G0002280.1/Pla_5G0002290.1/Pla_5G0002300.1/Pla_5G0002310.1/Pla_5G0002320.1/Pla_5G0002330.1/Pla_5G0002340.1/Pla_5G0002350.1/Pla_5G0002360.1/Pla_5G0002370.1/Pla_5G0002380.1/Pla_5G0002390.1/Pla_3G0001820.1/Pla_3G0001840.1/Pla_3G0001860.1/Pla_12G0006530.…
GO:0019882	Biological Process	antigen processing and presentation	5	Pla_14G0007770.1/Pla_14G0007780.1/Pla_14G0007790.1/Pla_14G0007800.1/Pla_14G0008110.1
GO:0005525	Molecular Function	GTP binding	21	Pla_11G0008100.1/Pla_11G0008590.1/Pla_13G0011650.1/Pla_14G0003050.1/Pla_14G0004140.1/Pla_15G0006520.1/Pla_15G0008560.1/Pla_1G0003190.1/Pla_3G0000310.1/Pla_13G0020070.1/Pla_6G0003020.1/Pla_8G0001200.1/Pla_7G0000570.1/Pla_7G0000600.1/Pla_7G0000650.1/Pla_7G0000580.1/Pla_7G0000610.1/Pla_7G0000640.1/Pla_7G0000560.1/Pla_7G0000590.1/Pla_7G0000660.1
GO:0000408	Cellular Component	EKC/KEOPS complex	4	Pla_16G0009120.1/Pla_16G0009130.1/Pla_16G0009140.1/Pla_16G0009150.1
GO:0003796	Molecular Function	lysozyme activity	4	Pla_10G0018240.1/Pla_6G0003190.1/Pla_6G0003230.1/Pla_6G0003260.1
GO:0007155	Biological Process	cell adhesion	15	Pla_10G0006450.1/Pla_10G0006460.1/Pla_10G0006470.1/Pla_10G0006480.1/Pla_10G0006490.1/Pla_10G0006500.1/Pla_10G0006510.1/Pla_10G0006520.1/Pla_10G0006530.1/Pla_10G0006540.1/Pla_10G0006550.1/Pla_10G0006560.1/Pla_10G0006570.1/Pla_15G0004770.1/Pla_15G0004780.1
GO:0006334	Biological Process	nucleosome assembly	6	Pla_14G0004100.1/Pla_5G0001760.1/Pla_5G0006150.1/Pla_8G0005460.1/Pla_12G0004050.1/Pla_13G0003660.1
GO:0003746	Molecular Function	translation elongation factor activity	4	Pla_13G0011650.1/Pla_14G0004140.1/Pla_15G0008560.1/Pla_3G0000310.1
GO:0015630	Cellular Component	microtubule cytoskeleton	5	Pla_11G0007710.1/Pla_16G0001840.1/Pla_8G0001190.1/Pla_10G0004790.1/Pla_14G0002990.1
GO:0031424	Biological Process	keratinization	5	Pla_13G0006460.1/Pla_13G0006470.1/Pla_13G0006480.1/Pla_13G0006500.1/Pla_13G0006510.1
GO:0007265	Biological Process	Ras protein signal transduction	5	Pla_3G0005130.1/Pla_4G0001940.1/Pla_3G0005510.1/Pla_4G0001680.1/Pla_4G0001930.1
GO:0007342	Biological Process	fusion of sperm to egg plasma membrane involved in single fertilization	4	Pla_10G0018240.1/Pla_6G0003190.1/Pla_6G0003230.1/Pla_6G0003260.1
GO:0030280	Molecular Function	structural constituent of skin epidermis	5	Pla_13G0006460.1/Pla_13G0006470.1/Pla_13G0006480.1/Pla_13G0006500.1/Pla_13G0006510.1
GO:0051028	Biological Process	mRNA transport	3	Pla_16G0005190.1/Pla_16G0005250.1/Pla_16G0005260.1
GO:1990913	Cellular Component	sperm head plasma membrane	3	Pla_4G0012360.1/Pla_4G0012370.1/Pla_4G0012380.1
GO:0006414	Biological Process	translational elongation	4	Pla_13G0011650.1/Pla_14G0004140.1/Pla_15G0008560.1/Pla_3G0000310.1
GO:0004407	Molecular Function	histone deacetylase activity	3	Pla_12G0002720.1/Pla_12G0012150.1/Pla_9G0003030.1
GO:0043248	Biological Process	proteasome assembly	3	Pla_14G0004040.1/Pla_14G0009310.1/Pla_7G0004630.1
GO:0036126	Cellular Component	sperm flagellum	4	Pla_10G0018240.1/Pla_6G0003190.1/Pla_6G0003230.1/Pla_6G0003260.1
GO:0016581	Cellular Component	NuRD complex	3	Pla_12G0002720.1/Pla_12G0012150.1/Pla_9G0003030.1
GO:0031507	Biological Process	heterochromatin formation	3	Pla_12G0002720.1/Pla_12G0012150.1/Pla_9G0003030.1
GO:0040029	Biological Process	epigenetic regulation of gene expression	3	Pla_12G0002720.1/Pla_12G0012150.1/Pla_9G0003030.1
GO:0001669	Cellular Component	acrosomal vesicle	4	Pla_10G0018240.1/Pla_6G0003190.1/Pla_6G0003230.1/Pla_6G0003260.1
GO:0000027	Biological Process	ribosomal large subunit assembly	3	Pla_12G0007670.1/Pla_1G0002890.1/Pla_4G0001160.1
GO:0006261	Biological Process	DNA-templated DNA replication	3	Pla_11G0007420.1/Pla_11G0008110.1/Pla_3G0005220.1
GO:0016973	Biological Process	poly(A)+ mRNA export from nucleus	3	Pla_16G0005190.1/Pla_16G0005250.1/Pla_16G0005260.1
GO:0051015	Molecular Function	actin filament binding	9	Pla_10G0011470.1/Pla_10G0011480.1/Pla_10G0011490.1/Pla_10G0011500.1/Pla_10G0011510.1/Pla_10G0011520.1/Pla_3G0002960.1/Pla_4G0007000.1/Pla_4G0007010.1
GO:0015631	Molecular Function	tubulin binding	4	Pla_10G0004790.1/Pla_14G0002990.1/Pla_13G0000810.1/Pla_9G0009070.1
GO:0006880	Biological Process	intracellular sequestering of iron ion	3	Pla_11G0004400.1/Pla_16G0001890.1/Pla_2G0007960.1
GO:0016887	Molecular Function	ATP hydrolysis activity	11	Pla_10G0019010.1/Pla_10G0019020.1/Pla_10G0019040.1/Pla_13G0003960.1/Pla_1G0000480.1/Pla_7G0005470.1/Pla_9G0008190.1/Pla_12G0003930.1/Pla_4G0008560.1/Pla_15G0007640.1/Pla_3G0007090.1
GO:0005319	Molecular Function	lipid transporter activity	3	Pla_10G0019010.1/Pla_10G0019020.1/Pla_10G0019040.1
GO:0008199	Molecular Function	ferric iron binding	3	Pla_11G0004400.1/Pla_16G0001890.1/Pla_2G0007960.1
GO:0045277	Cellular Component	respiratory chain complex IV	3	Pla_15G0005470.1/Pla_1G0000780.1/Pla_2G0000590.1
GO:0008584	Biological Process	male gonad development	3	Pla_4G0012360.1/Pla_4G0012370.1/Pla_4G0012380.1
GO:0006123	Biological Process	mitochondrial electron transport, cytochrome c to oxygen	3	Pla_15G0005470.1/Pla_1G0000780.1/Pla_2G0000590.1
GO:0030414	Molecular Function	peptidase inhibitor activity	3	Pla_3G0001820.1/Pla_3G0001840.1/Pla_3G0001860.1
GO:0005751	Cellular Component	mitochondrial respiratory chain complex IV	3	Pla_15G0005470.1/Pla_1G0000780.1/Pla_2G0000590.1
GO:0070740	Molecular Function	tubulin-glutamic acid ligase activity	2	Pla_13G0000810.1/Pla_9G0009070.1
GO:0005102	Molecular Function	signaling receptor binding	7	Pla_14G0006190.1/Pla_14G0007770.1/Pla_14G0007780.1/Pla_14G0007790.1/Pla_14G0007800.1/Pla_14G0008110.1/Pla_14G0008120.1
GO:0005230	Molecular Function	extracellular ligand-gated monoatomic ion channel activity	4	Pla_9G0005180.1/Pla_9G0005200.1/Pla_9G0005210.1/Pla_9G0005220.1
GO:0045095	Cellular Component	keratin filament	5	Pla_13G0006460.1/Pla_13G0006470.1/Pla_13G0006480.1/Pla_13G0006500.1/Pla_13G0006510.1
GO:0045109	Biological Process	intermediate filament organization	5	Pla_13G0006460.1/Pla_13G0006470.1/Pla_13G0006480.1/Pla_13G0006500.1/Pla_13G0006510.1
GO:0009897	Cellular Component	external side of plasma membrane	10	Pla_14G0006190.1/Pla_14G0007770.1/Pla_14G0007780.1/Pla_14G0007790.1/Pla_14G0007800.1/Pla_14G0008110.1/Pla_14G0008120.1/Pla_4G0012360.1/Pla_4G0012370.1/Pla_4G0012380.1
GO:0006826	Biological Process	iron ion transport	3	Pla_11G0004400.1/Pla_16G0001890.1/Pla_2G0007960.1
GO:0008198	Molecular Function	ferrous iron binding	3	Pla_11G0004400.1/Pla_16G0001890.1/Pla_2G0007960.1
GO:0034220	Biological Process	monoatomic ion transmembrane transport	4	Pla_9G0005180.1/Pla_9G0005200.1/Pla_9G0005210.1/Pla_9G0005220.1
GO:0008299	Biological Process	isoprenoid biosynthetic process	2	Pla_15G0012860.1/Pla_8G0006110.1
GO:0033038	Molecular Function	bitter taste receptor activity	2	Pla_7G0001200.1/Pla_7G0001210.1
GO:0006879	Biological Process	intracellular iron ion homeostasis	3	Pla_11G0004400.1/Pla_16G0001890.1/Pla_2G0007960.1
GO:0018095	Biological Process	protein polyglutamylation	2	Pla_13G0000810.1/Pla_9G0009070.1
GO:0050909	Biological Process	sensory perception of taste	2	Pla_7G0001200.1/Pla_7G0001210.1
GO:0051276	Biological Process	chromosome organization	2	Pla_10G0002760.1/Pla_10G0016780.1
GO:0007264	Biological Process	small GTPase-mediated signal transduction	5	Pla_3G0005130.1/Pla_4G0001940.1/Pla_3G0005510.1/Pla_4G0001680.1/Pla_4G0001930.1
GO:0016605	Cellular Component	PML body	2	Pla_4G0004520.1/Pla_8G0000350.1
GO:0008021	Cellular Component	synaptic vesicle	3	Pla_14G0002380.1/Pla_3G0004500.1/Pla_8G0009190.1
GO:0001580	Biological Process	detection of chemical stimulus involved in sensory perception of bitter taste	2	Pla_7G0001200.1/Pla_7G0001210.1
GO:0006400	Biological Process	tRNA modification	2	Pla_13G0015970.1/Pla_15G0000960.1
GO:0031492	Molecular Function	nucleosomal DNA binding	2	Pla_10G0016500.1/Pla_8G0008820.1
GO:0032870	Biological Process	cellular response to hormone stimulus	2	Pla_12G0005470.1/Pla_8G0002640.1
GO:0005743	Cellular Component	mitochondrial inner membrane	6	Pla_11G0005510.1/Pla_16G0000120.1/Pla_16G0006750.1/Pla_8G0009850.1/Pla_8G0010470.1/Pla_10G0019010.1
GO:0006457	Biological Process	protein folding	6	Pla_13G0003960.1/Pla_1G0000480.1/Pla_15G0007640.1/Pla_3G0007090.1/Pla_10G0004790.1/Pla_14G0002990.1
GO:0006869	Biological Process	lipid transport	3	Pla_10G0019010.1/Pla_10G0019020.1/Pla_10G0019040.1
GO:0031297	Biological Process	replication fork processing	2	Pla_10G0001040.1/Pla_4G0003050.1
GO:0042626	Molecular Function	ATPase-coupled transmembrane transporter activity	3	Pla_10G0019010.1/Pla_10G0019020.1/Pla_10G0019040.1
GO:0006284	Biological Process	base-excision repair	2	Pla_3G0006630.1/Pla_6G0002140.1
GO:0035869	Cellular Component	ciliary transition zone	2	Pla_12G0002550.1/Pla_12G0009770.1
GO:0036094	Molecular Function	small molecule binding	2	Pla_5G0007120.1/Pla_5G0007130.1
GO:0043065	Biological Process	positive regulation of apoptotic process	3	Pla_1G0012030.1/Pla_1G0012040.1/Pla_1G0012050.1
GO:0000124	Cellular Component	SAGA complex	2	Pla_12G0001770.1/Pla_2G0000230.1
GO:0035459	Biological Process	vesicle cargo loading	2	Pla_13G0015660.1/Pla_13G0016730.1
GO:0050727	Biological Process	regulation of inflammatory response	2	Pla_2G0009770.1/Pla_2G0009780.1
GO:0005840	Cellular Component	ribosome	13	Pla_13G0003770.1/Pla_4G0000560.1/Pla_10G0002490.1/Pla_14G0001650.1/Pla_8G0004610.1/Pla_8G0010060.1/Pla_12G0007670.1/Pla_1G0002890.1/Pla_4G0001160.1/Pla_14G0002740.1/Pla_4G0003020.1/Pla_10G0001380.1/Pla_10G0019100.1
GO:0036064	Cellular Component	ciliary basal body	4	Pla_12G0002550.1/Pla_12G0009770.1/Pla_13G0000810.1/Pla_9G0009070.1
GO:0090575	Cellular Component	RNA polymerase II transcription regulator complex	2	Pla_10G0003880.1/Pla_4G0009450.1
GO:0031519	Cellular Component	PcG protein complex	2	Pla_2G0004630.1/Pla_2G0004770.1
GO:0071705	Biological Process	nitrogen compound transport	2	Pla_2G0008080.1/Pla_2G0008090.1
GO:0140359	Molecular Function	ABC-type transporter activity	3	Pla_10G0019010.1/Pla_10G0019020.1/Pla_10G0019040.1
GO:0030574	Biological Process	collagen catabolic process	2	Pla_1G0000140.1/Pla_1G0000160.1
GO:0051082	Molecular Function	unfolded protein binding	4	Pla_13G0003960.1/Pla_1G0000480.1/Pla_15G0007640.1/Pla_3G0007090.1
GO:0006412	Biological Process	translation	13	Pla_13G0003770.1/Pla_4G0000560.1/Pla_10G0002490.1/Pla_14G0001650.1/Pla_8G0004610.1/Pla_8G0010060.1/Pla_12G0007670.1/Pla_1G0002890.1/Pla_4G0001160.1/Pla_14G0002740.1/Pla_4G0003020.1/Pla_10G0001380.1/Pla_10G0019100.1
GO:0051536	Molecular Function	iron-sulfur cluster binding	2	Pla_11G0003100.1/Pla_11G0003120.1
GO:0006281	Biological Process	DNA repair	5	Pla_3G0006630.1/Pla_6G0002140.1/Pla_11G0007420.1/Pla_11G0008110.1/Pla_3G0005220.1
GO:0009306	Biological Process	protein secretion	2	Pla_13G0015660.1/Pla_13G0016730.1
GO:0004222	Molecular Function	metalloendopeptidase activity	5	Pla_4G0012360.1/Pla_4G0012370.1/Pla_4G0012380.1/Pla_1G0000140.1/Pla_1G0000160.1
GO:0000724	Biological Process	double-strand break repair via homologous recombination	3	Pla_14G0004040.1/Pla_14G0009310.1/Pla_7G0004630.1
GO:0006955	Biological Process	immune response	7	Pla_14G0006190.1/Pla_14G0007770.1/Pla_14G0007780.1/Pla_14G0007790.1/Pla_14G0007800.1/Pla_14G0008110.1/Pla_14G0008120.1
GO:0000932	Cellular Component	P-body	2	Pla_13G0001460.1/Pla_13G0001470.1
GO:0004553	Molecular Function	hydrolase activity, hydrolyzing O-glycosyl compounds	2	Pla_12G0006530.1/Pla_15G0009960.1
GO:0036211	Biological Process	protein modification process	2	Pla_13G0000810.1/Pla_9G0009070.1
GO:0070971	Cellular Component	endoplasmic reticulum exit site	2	Pla_13G0015660.1/Pla_13G0016730.1
GO:0008237	Molecular Function	metallopeptidase activity	5	Pla_4G0012360.1/Pla_4G0012370.1/Pla_4G0012380.1/Pla_1G0000140.1/Pla_1G0000160.1
GO:0012505	Cellular Component	endomembrane system	3	Pla_14G0002380.1/Pla_3G0004500.1/Pla_8G0009190.1
GO:0005643	Cellular Component	nuclear pore	2	Pla_12G0001770.1/Pla_2G0000230.1
GO:0035064	Molecular Function	methylated histone binding	2	Pla_13G0009800.1/Pla_8G0002380.1
GO:0003924	Molecular Function	GTPase activity	9	Pla_11G0008100.1/Pla_13G0011650.1/Pla_14G0004140.1/Pla_15G0006520.1/Pla_15G0008560.1/Pla_3G0000310.1/Pla_13G0020070.1/Pla_6G0003020.1/Pla_8G0001200.1
GO:0003735	Molecular Function	structural constituent of ribosome	13	Pla_13G0003770.1/Pla_4G0000560.1/Pla_10G0002490.1/Pla_14G0001650.1/Pla_8G0004610.1/Pla_8G0010060.1/Pla_12G0007670.1/Pla_1G0002890.1/Pla_4G0001160.1/Pla_14G0002740.1/Pla_4G0003020.1/Pla_10G0001380.1/Pla_10G0019100.1
GO:0071949	Molecular Function	FAD binding	2	Pla_11G0003100.1/Pla_11G0003120.1
GO:0042277	Molecular Function	peptide binding	2	Pla_12G0005470.1/Pla_8G0002640.1
GO:0003690	Molecular Function	double-stranded DNA binding	2	Pla_12G0015230.1/Pla_12G0015240.1
GO:0022625	Cellular Component	cytosolic large ribosomal subunit	5	Pla_12G0007670.1/Pla_1G0002890.1/Pla_4G0001160.1/Pla_10G0001380.1/Pla_10G0019100.1
GO:0006974	Biological Process	DNA damage response	2	Pla_10G0001040.1/Pla_4G0003050.1
GO:0051607	Biological Process	defense response to virus	2	Pla_13G0001460.1/Pla_13G0001470.1
GO:0006865	Biological Process	amino acid transport	2	Pla_2G0008080.1/Pla_2G0008090.1
GO:0008134	Molecular Function	transcription factor binding	2	Pla_4G0004520.1/Pla_8G0000350.1
GO:0003724	Molecular Function	RNA helicase activity	2	Pla_11G0003730.1/Pla_14G0004170.1
GO:0045214	Biological Process	sarcomere organization	1	Pla_4G0007010.1
GO:0006260	Biological Process	DNA replication	2	Pla_11G0007420.1/Pla_11G0008110.1
GO:0051537	Molecular Function	2 iron, 2 sulfur cluster binding	1	Pla_11G0003120.1
GO:0035725	Biological Process	sodium ion transmembrane transport	2	Pla_2G0008080.1/Pla_2G0008090.1
GO:0016491	Molecular Function	oxidoreductase activity	6	Pla_11G0003100.1/Pla_11G0003120.1/Pla_5G0003670.1/Pla_6G0001230.1/Pla_5G0004540.1/Pla_8G0009090.1
GO:0005085	Molecular Function	guanyl-nucleotide exchange factor activity	5	Pla_3G0005130.1/Pla_4G0001940.1/Pla_3G0005510.1/Pla_4G0001680.1/Pla_4G0001930.1
GO:0004888	Molecular Function	transmembrane signaling receptor activity	5	Pla_9G0005180.1/Pla_9G0005200.1/Pla_9G0005210.1/Pla_9G0005220.1/Pla_9G0015060.1
GO:0050660	Molecular Function	flavin adenine dinucleotide binding	2	Pla_11G0003100.1/Pla_11G0003120.1
GO:0043066	Biological Process	negative regulation of apoptotic process	2	Pla_10G0001500.1/Pla_7G0003700.1
GO:0016620	Molecular Function	oxidoreductase activity, acting on the aldehyde or oxo group of donors, NAD or NADP as acceptor	1	Pla_6G0001230.1
GO:0005730	Cellular Component	nucleolus	4	Pla_10G0018250.1/Pla_6G0003180.1/Pla_6G0003220.1/Pla_6G0003250.1
GO:0043565	Molecular Function	sequence-specific DNA binding	5	Pla_16G0004100.1/Pla_16G0004110.1/Pla_16G0004120.1/Pla_16G0008180.1/Pla_16G0008290.1
GO:0000122	Biological Process	negative regulation of transcription by RNA polymerase II	5	Pla_2G0004720.1/Pla_16G0001310.1/Pla_16G0001320.1/Pla_16G0001330.1/Pla_16G0001340.1
GO:0006397	Biological Process	mRNA processing	1	Pla_14G0007480.1
GO:0042393	Molecular Function	histone binding	2	Pla_10G0000730.1/Pla_5G0003800.1
GO:0045893	Biological Process	positive regulation of DNA-templated transcription	2	Pla_12G0001770.1/Pla_2G0000230.1
GO:0009986	Cellular Component	cell surface	3	Pla_1G0012030.1/Pla_1G0012040.1/Pla_1G0012050.1
GO:0000226	Biological Process	microtubule cytoskeleton organization	2	Pla_13G0000810.1/Pla_9G0009070.1
GO:0051287	Molecular Function	NAD binding	1	Pla_11G0003120.1
GO:0003713	Molecular Function	transcription coactivator activity	2	Pla_12G0001770.1/Pla_2G0000230.1
GO:0005783	Cellular Component	endoplasmic reticulum	7	Pla_10G0000580.1/Pla_12G0002830.1/Pla_13G0005040.1/Pla_7G0000150.1/Pla_7G0000580.1/Pla_7G0000610.1/Pla_7G0000640.1
GO:0042981	Biological Process	regulation of apoptotic process	2	Pla_10G0000730.1/Pla_5G0003800.1
GO:0045892	Biological Process	negative regulation of DNA-templated transcription	2	Pla_10G0016500.1/Pla_8G0008820.1
GO:0002682	Biological Process	regulation of immune system process	1	Pla_2G0004720.1
GO:0003712	Molecular Function	transcription coregulator activity	2	Pla_12G0015230.1/Pla_12G0015240.1
GO:0030198	Biological Process	extracellular matrix organization	2	Pla_1G0000140.1/Pla_1G0000160.1
GO:0000287	Molecular Function	magnesium ion binding	2	Pla_15G0004910.1/Pla_1G0003520.1
GO:0043231	Cellular Component	intracellular membrane-bounded organelle	3	Pla_10G0019010.1/Pla_10G0019020.1/Pla_10G0019040.1
GO:0005216	Molecular Function	monoatomic ion channel activity	4	Pla_9G0005180.1/Pla_9G0005200.1/Pla_9G0005210.1/Pla_9G0005220.1
GO:0006888	Biological Process	endoplasmic reticulum to Golgi vesicle-mediated transport	2	Pla_13G0015660.1/Pla_13G0016730.1
GO:0001817	Biological Process	regulation of cytokine production	1	Pla_2G0004720.1
GO:0060271	Biological Process	cilium assembly	2	Pla_12G0002550.1/Pla_12G0009770.1
GO:0001227	Molecular Function	DNA-binding transcription repressor activity, RNA polymerase II-specific	1	Pla_2G0004720.1
GO:0045944	Biological Process	positive regulation of transcription by RNA polymerase II	4	Pla_10G0003880.1/Pla_4G0009450.1/Pla_4G0004520.1/Pla_8G0000350.1
GO:0006811	Biological Process	monoatomic ion transport	4	Pla_9G0005180.1/Pla_9G0005200.1/Pla_9G0005210.1/Pla_9G0005220.1
GO:0005096	Molecular Function	GTPase activator activity	3	Pla_8G0005340.1/Pla_8G0005350.1/Pla_8G0005360.1
GO:0005667	Cellular Component	transcription regulator complex	2	Pla_2G0004630.1/Pla_2G0004770.1
GO:0005506	Molecular Function	iron ion binding	2	Pla_11G0003100.1/Pla_11G0003120.1
GO:0006511	Biological Process	ubiquitin-dependent protein catabolic process	2	Pla_10G0007580.1/Pla_3G0001500.1
GO:0016787	Molecular Function	hydrolase activity	2	Pla_13G0001460.1/Pla_13G0001470.1
GO:0031012	Cellular Component	extracellular matrix	2	Pla_1G0000140.1/Pla_1G0000160.1
GO:0000977	Molecular Function	RNA polymerase II transcription regulatory region sequence-specific DNA binding	3	Pla_2G0004760.1/Pla_2G0009150.1/Pla_6G0005560.1
GO:0005975	Biological Process	carbohydrate metabolic process	2	Pla_12G0006530.1/Pla_15G0009960.1
GO:0007189	Biological Process	adenylate cyclase-activating G protein-coupled receptor signaling pathway	1	Pla_9G0015060.1
GO:0000785	Cellular Component	chromatin	2	Pla_2G0004630.1/Pla_2G0004770.1
GO:0046983	Molecular Function	protein dimerization activity	2	Pla_10G0003880.1/Pla_4G0009450.1
GO:0055085	Biological Process	transmembrane transport	8	Pla_11G0005510.1/Pla_16G0000120.1/Pla_16G0006750.1/Pla_8G0009850.1/Pla_8G0010470.1/Pla_10G0019010.1/Pla_10G0019020.1/Pla_10G0019040.1
GO:0038023	Molecular Function	signaling receptor activity	1	Pla_10G0001500.1
GO:0007166	Biological Process	cell surface receptor signaling pathway	1	Pla_9G0015060.1
GO:0007165	Biological Process	signal transduction	6	Pla_8G0005340.1/Pla_8G0005350.1/Pla_8G0005360.1/Pla_1G0012030.1/Pla_1G0012040.1/Pla_1G0012050.1
GO:0003824	Molecular Function	catalytic activity	2	Pla_13G0001460.1/Pla_13G0001470.1
GO:0006508	Biological Process	proteolysis	5	Pla_4G0012360.1/Pla_4G0012370.1/Pla_4G0012380.1/Pla_1G0000140.1/Pla_1G0000160.1
GO:0046872	Molecular Function	metal ion binding	2	Pla_11G0003100.1/Pla_11G0003120.1
GO:0005789	Cellular Component	endoplasmic reticulum membrane	2	Pla_13G0015660.1/Pla_13G0016730.1
GO:0003700	Molecular Function	DNA-binding transcription factor activity	5	Pla_2G0010300.1/Pla_16G0008180.1/Pla_16G0008290.1/Pla_10G0003880.1/Pla_4G0009450.1
GO:0005654	Cellular Component	nucleoplasm	1	Pla_2G0004720.1

## Sheet: Table S10
Table S10Significantly enriched KEGG pathways of the expanded gene families.
Ko_ID	Pathway	Description	Count	geneID
ko04623	Organismal Systems	Cytosolic DNA-sensing pathway	21	Pla_5G0002180.1/Pla_5G0002190.1/Pla_5G0002200.1/Pla_5G0002220.1/Pla_5G0002230.1/Pla_5G0002240.1/Pla_5G0002250.1/Pla_5G0002260.1/Pla_5G0002270.1/Pla_5G0002280.1/Pla_5G0002290.1/Pla_5G0002300.1/Pla_5G0002310.1/Pla_5G0002320.1/Pla_5G0002330.1/Pla_5G0002340.1/Pla_5G0002350.1/Pla_5G0002360.1/Pla_5G0002370.1/Pla_5G0002380.1/Pla_5G0002390.1
ko04217	Cellular Processes	Necroptosis	33	Pla_5G0002180.1/Pla_5G0002190.1/Pla_5G0002200.1/Pla_5G0002220.1/Pla_5G0002230.1/Pla_5G0002240.1/Pla_5G0002250.1/Pla_5G0002260.1/Pla_5G0002270.1/Pla_5G0002280.1/Pla_5G0002290.1/Pla_5G0002300.1/Pla_5G0002310.1/Pla_5G0002320.1/Pla_5G0002330.1/Pla_5G0002340.1/Pla_5G0002350.1/Pla_5G0002360.1/Pla_5G0002370.1/Pla_5G0002380.1/Pla_5G0002390.1/Pla_11G0005510.1/Pla_16G0000120.1/Pla_16G0006750.1/Pla_8G000985…
ko04622	Organismal Systems	RIG-I-like receptor signaling pathway	21	Pla_5G0002180.1/Pla_5G0002190.1/Pla_5G0002200.1/Pla_5G0002220.1/Pla_5G0002230.1/Pla_5G0002240.1/Pla_5G0002250.1/Pla_5G0002260.1/Pla_5G0002270.1/Pla_5G0002280.1/Pla_5G0002290.1/Pla_5G0002300.1/Pla_5G0002310.1/Pla_5G0002320.1/Pla_5G0002330.1/Pla_5G0002340.1/Pla_5G0002350.1/Pla_5G0002360.1/Pla_5G0002370.1/Pla_5G0002380.1/Pla_5G0002390.1
ko04650	Organismal Systems	Natural killer cell mediated cytotoxicity	24	Pla_5G0002180.1/Pla_5G0002190.1/Pla_5G0002200.1/Pla_5G0002220.1/Pla_5G0002230.1/Pla_5G0002240.1/Pla_5G0002250.1/Pla_5G0002260.1/Pla_5G0002270.1/Pla_5G0002280.1/Pla_5G0002290.1/Pla_5G0002300.1/Pla_5G0002310.1/Pla_5G0002320.1/Pla_5G0002330.1/Pla_5G0002340.1/Pla_5G0002350.1/Pla_5G0002360.1/Pla_5G0002370.1/Pla_5G0002380.1/Pla_5G0002390.1/Pla_1G0012030.1/Pla_1G0012040.1/Pla_1G0012050.1
ko04620	Organismal Systems	Toll-like receptor signaling pathway	21	Pla_5G0002180.1/Pla_5G0002190.1/Pla_5G0002200.1/Pla_5G0002220.1/Pla_5G0002230.1/Pla_5G0002240.1/Pla_5G0002250.1/Pla_5G0002260.1/Pla_5G0002270.1/Pla_5G0002280.1/Pla_5G0002290.1/Pla_5G0002300.1/Pla_5G0002310.1/Pla_5G0002320.1/Pla_5G0002330.1/Pla_5G0002340.1/Pla_5G0002350.1/Pla_5G0002360.1/Pla_5G0002370.1/Pla_5G0002380.1/Pla_5G0002390.1
ko04630	Environmental Information Processing	JAK-STAT signaling pathway	23	Pla_5G0002180.1/Pla_5G0002190.1/Pla_5G0002200.1/Pla_5G0002220.1/Pla_5G0002230.1/Pla_5G0002240.1/Pla_5G0002250.1/Pla_5G0002260.1/Pla_5G0002270.1/Pla_5G0002280.1/Pla_5G0002290.1/Pla_5G0002300.1/Pla_5G0002310.1/Pla_5G0002320.1/Pla_5G0002330.1/Pla_5G0002340.1/Pla_5G0002350.1/Pla_5G0002360.1/Pla_5G0002370.1/Pla_5G0002380.1/Pla_5G0002390.1/Pla_11G0003100.1/Pla_11G0003120.1
ko04621	Organismal Systems	NOD-like receptor signaling pathway	22	Pla_5G0002180.1/Pla_5G0002190.1/Pla_5G0002200.1/Pla_5G0002220.1/Pla_5G0002230.1/Pla_5G0002240.1/Pla_5G0002250.1/Pla_5G0002260.1/Pla_5G0002270.1/Pla_5G0002280.1/Pla_5G0002290.1/Pla_5G0002300.1/Pla_5G0002310.1/Pla_5G0002320.1/Pla_5G0002330.1/Pla_5G0002340.1/Pla_5G0002350.1/Pla_5G0002360.1/Pla_5G0002370.1/Pla_5G0002380.1/Pla_5G0002390.1/Pla_2G0009770.1
ko04612	Organismal Systems	Antigen processing and presentation	14	Pla_14G0006190.1/Pla_14G0007770.1/Pla_14G0007780.1/Pla_14G0007790.1/Pla_14G0007800.1/Pla_14G0008110.1/Pla_14G0008120.1/Pla_13G0009440.1/Pla_13G0009450.1/Pla_13G0009460.1/Pla_14G0007460.1/Pla_14G0007470.1/Pla_14G0007480.1/Pla_14G0008400.1
ko00053	Metabolism	Ascorbate and aldarate metabolism	6	Pla_8G0002740.1/Pla_8G0002750.1/Pla_5G0003670.1/Pla_6G0001230.1/Pla_11G0000690.1/Pla_11G0000710.1
ko04060	Environmental Information Processing	Cytokine-cytokine receptor interaction	24	Pla_5G0002180.1/Pla_5G0002190.1/Pla_5G0002200.1/Pla_5G0002220.1/Pla_5G0002230.1/Pla_5G0002240.1/Pla_5G0002250.1/Pla_5G0002260.1/Pla_5G0002270.1/Pla_5G0002280.1/Pla_5G0002290.1/Pla_5G0002300.1/Pla_5G0002310.1/Pla_5G0002320.1/Pla_5G0002330.1/Pla_5G0002340.1/Pla_5G0002350.1/Pla_5G0002360.1/Pla_5G0002370.1/Pla_5G0002380.1/Pla_5G0002390.1/Pla_1G0012030.1/Pla_1G0012040.1/Pla_1G0012050.1
ko04218	Cellular Processes	Cellular senescence	17	Pla_14G0006190.1/Pla_14G0007770.1/Pla_14G0007780.1/Pla_14G0007790.1/Pla_14G0007800.1/Pla_14G0008110.1/Pla_14G0008120.1/Pla_11G0005510.1/Pla_16G0000120.1/Pla_16G0006750.1/Pla_8G0009850.1/Pla_8G0010470.1/Pla_12G0012070.1/Pla_16G0003540.1/Pla_6G0006820.1/Pla_4G0010140.1/Pla_8G0003860.1
ko00040	Metabolism	Pentose and glucuronate interconversions	4	Pla_8G0002740.1/Pla_8G0002750.1/Pla_11G0000690.1/Pla_11G0000710.1
ko00982	Metabolism	Drug metabolism - cytochrome P450	6	Pla_8G0002740.1/Pla_8G0002750.1/Pla_11G0003100.1/Pla_11G0003120.1/Pla_11G0000690.1/Pla_11G0000710.1
ko03050	Genetic Information Processing	Proteasome	7	Pla_14G0004040.1/Pla_14G0009310.1/Pla_7G0004630.1/Pla_7G0005470.1/Pla_9G0008190.1/Pla_12G0003930.1/Pla_4G0008560.1
ko00830	Metabolism	Retinol metabolism	6	Pla_8G0002740.1/Pla_8G0002750.1/Pla_11G0003100.1/Pla_11G0003120.1/Pla_11G0000690.1/Pla_11G0000710.1
ko04213	Organismal Systems	Longevity regulating pathway - multiple species	7	Pla_14G0007460.1/Pla_14G0007470.1/Pla_14G0007480.1/Pla_14G0008400.1/Pla_12G0002720.1/Pla_12G0012150.1/Pla_9G0003030.1
ko04151	Environmental Information Processing	PI3K-Akt signaling pathway	21	Pla_5G0002180.1/Pla_5G0002190.1/Pla_5G0002200.1/Pla_5G0002220.1/Pla_5G0002230.1/Pla_5G0002240.1/Pla_5G0002250.1/Pla_5G0002260.1/Pla_5G0002270.1/Pla_5G0002280.1/Pla_5G0002290.1/Pla_5G0002300.1/Pla_5G0002310.1/Pla_5G0002320.1/Pla_5G0002330.1/Pla_5G0002340.1/Pla_5G0002350.1/Pla_5G0002360.1/Pla_5G0002370.1/Pla_5G0002380.1/Pla_5G0002390.1
ko03013	Genetic Information Processing	Nucleocytoplasmic transport	13	Pla_11G0008100.1/Pla_11G0008590.1/Pla_13G0007700.1/Pla_13G0011650.1/Pla_14G0003050.1/Pla_14G0004140.1/Pla_15G0006520.1/Pla_15G0008560.1/Pla_1G0003190.1/Pla_3G0000310.1/Pla_16G0005190.1/Pla_16G0005250.1/Pla_16G0005260.1
ko04260	Organismal Systems	Cardiac muscle contraction	8	Pla_4G0007000.1/Pla_4G0007010.1/Pla_15G0005470.1/Pla_1G0000780.1/Pla_2G0000590.1/Pla_12G0002180.1/Pla_13G0008460.1/Pla_9G0011230.1
ko00860	Metabolism	Porphyrin metabolism	4	Pla_8G0002740.1/Pla_8G0002750.1/Pla_11G0000690.1/Pla_11G0000710.1
ko04742	Organismal Systems	Taste transduction	6	Pla_9G0005180.1/Pla_9G0005200.1/Pla_9G0005210.1/Pla_9G0005220.1/Pla_7G0001200.1/Pla_7G0001210.1
ko00790	Metabolism	Folate biosynthesis	3	Pla_1G0000760.1/Pla_4G0011470.1/Pla_6G0004870.1
ko04216	Cellular Processes	Ferroptosis	5	Pla_11G0004400.1/Pla_16G0001890.1/Pla_2G0007960.1/Pla_16G0004900.1/Pla_2G0000510.1
ko00380	Metabolism	Tryptophan metabolism	4	Pla_11G0003100.1/Pla_11G0003120.1/Pla_5G0003670.1/Pla_6G0001230.1
ko03430	Genetic Information Processing	Mismatch repair	3	Pla_11G0007420.1/Pla_11G0008110.1/Pla_3G0005220.1
ko00980	Metabolism	Metabolism of xenobiotics by cytochrome P450	4	Pla_8G0002740.1/Pla_8G0002750.1/Pla_11G0000690.1/Pla_11G0000710.1
ko00140	Metabolism	Steroid hormone biosynthesis	4	Pla_8G0002740.1/Pla_8G0002750.1/Pla_11G0000690.1/Pla_11G0000710.1
ko00280	Metabolism	Valine, leucine and isoleucine degradation	4	Pla_11G0003100.1/Pla_11G0003120.1/Pla_5G0003670.1/Pla_6G0001230.1
ko04110	Cellular Processes	Cell cycle	7	Pla_10G0007580.1/Pla_3G0001500.1/Pla_10G0002760.1/Pla_10G0016780.1/Pla_12G0002720.1/Pla_12G0012150.1/Pla_9G0003030.1
ko03030	Genetic Information Processing	DNA replication	3	Pla_11G0007420.1/Pla_11G0008110.1/Pla_3G0005220.1
ko03410	Genetic Information Processing	Base excision repair	3	Pla_3G0006630.1/Pla_6G0002140.1/Pla_10G0008710.1
ko00983	Metabolism	Drug metabolism - other enzymes	4	Pla_8G0002740.1/Pla_8G0002750.1/Pla_11G0000690.1/Pla_11G0000710.1
ko00900	Metabolism	Terpenoid backbone biosynthesis	2	Pla_15G0012860.1/Pla_8G0006110.1
ko00340	Metabolism	Histidine metabolism	2	Pla_5G0003670.1/Pla_6G0001230.1
ko03440	Genetic Information Processing	Homologous recombination	3	Pla_14G0004040.1/Pla_14G0009310.1/Pla_7G0004630.1
ko04144	Cellular Processes	Endocytosis	11	Pla_14G0006190.1/Pla_14G0007770.1/Pla_14G0007780.1/Pla_14G0007790.1/Pla_14G0007800.1/Pla_14G0008110.1/Pla_14G0008120.1/Pla_14G0007460.1/Pla_14G0007470.1/Pla_14G0007480.1/Pla_14G0008400.1
ko02010	Environmental Information Processing	ABC transporters	3	Pla_10G0019010.1/Pla_10G0019020.1/Pla_10G0019040.1
ko03420	Genetic Information Processing	Nucleotide excision repair	3	Pla_11G0007420.1/Pla_11G0008110.1/Pla_3G0005220.1
ko04514	Environmental Information Processing	Cell adhesion molecules	7	Pla_14G0006190.1/Pla_14G0007770.1/Pla_14G0007780.1/Pla_14G0007790.1/Pla_14G0007800.1/Pla_14G0008110.1/Pla_14G0008120.1
ko04330	Environmental Information Processing	Notch signaling pathway	3	Pla_12G0002720.1/Pla_12G0012150.1/Pla_9G0003030.1
ko04341	Environmental Information Processing	Hedgehog signaling pathway - fly	2	Pla_10G0007580.1/Pla_3G0001500.1
ko04145	Cellular Processes	Phagosome	7	Pla_14G0006190.1/Pla_14G0007770.1/Pla_14G0007780.1/Pla_14G0007790.1/Pla_14G0007800.1/Pla_14G0008110.1/Pla_14G0008120.1
ko00190	Metabolism	Oxidative phosphorylation	8	Pla_15G0005470.1/Pla_1G0000780.1/Pla_2G0000590.1/Pla_12G0002180.1/Pla_13G0008460.1/Pla_9G0011230.1/Pla_15G0004910.1/Pla_1G0003520.1
ko00760	Metabolism	Nicotinate and nicotinamide metabolism	2	Pla_11G0003100.1/Pla_11G0003120.1
ko04710	Organismal Systems	Circadian rhythm	2	Pla_10G0007580.1/Pla_3G0001500.1
ko04022	Environmental Information Processing	cGMP-PKG signaling pathway	7	Pla_4G0007000.1/Pla_4G0007010.1/Pla_11G0005510.1/Pla_16G0000120.1/Pla_16G0006750.1/Pla_8G0009850.1/Pla_8G0010470.1
ko04978	Organismal Systems	Mineral absorption	3	Pla_11G0004400.1/Pla_16G0001890.1/Pla_2G0007960.1
ko04919	Organismal Systems	Thyroid hormone signaling pathway	5	Pla_4G0007000.1/Pla_4G0007010.1/Pla_12G0002720.1/Pla_12G0012150.1/Pla_9G0003030.1
ko00410	Metabolism	beta-Alanine metabolism	2	Pla_5G0003670.1/Pla_6G0001230.1
ko00350	Metabolism	Tyrosine metabolism	2	Pla_11G0003100.1/Pla_11G0003120.1
ko04530	Cellular Processes	Tight junction	7	Pla_10G0011470.1/Pla_10G0011480.1/Pla_10G0011490.1/Pla_10G0011500.1/Pla_10G0011510.1/Pla_10G0011520.1/Pla_3G0002960.1
ko00620	Metabolism	Pyruvate metabolism	2	Pla_5G0003670.1/Pla_6G0001230.1
ko04072	Environmental Information Processing	Phospholipase D signaling pathway	6	Pla_14G0008130.1/Pla_3G0005130.1/Pla_4G0001940.1/Pla_3G0005510.1/Pla_4G0001680.1/Pla_4G0001930.1
ko00071	Metabolism	Fatty acid degradation	2	Pla_5G0003670.1/Pla_6G0001230.1
ko04141	Genetic Information Processing	Protein processing in endoplasmic reticulum	6	Pla_14G0007460.1/Pla_14G0007470.1/Pla_14G0007480.1/Pla_14G0008400.1/Pla_10G0007580.1/Pla_3G0001500.1
ko00520	Metabolism	Amino sugar and nucleotide sugar metabolism	2	Pla_12G0006530.1/Pla_15G0009960.1
ko04726	Organismal Systems	Serotonergic synapse	4	Pla_9G0005180.1/Pla_9G0005200.1/Pla_9G0005210.1/Pla_9G0005220.1
ko03010	Genetic Information Processing	Ribosome	13	Pla_13G0003770.1/Pla_4G0000560.1/Pla_10G0002490.1/Pla_14G0001650.1/Pla_8G0004610.1/Pla_8G0010060.1/Pla_12G0007670.1/Pla_1G0002890.1/Pla_4G0001160.1/Pla_14G0002740.1/Pla_4G0003020.1/Pla_10G0001380.1/Pla_10G0019100.1
ko00330	Metabolism	Arginine and proline metabolism	2	Pla_5G0003670.1/Pla_6G0001230.1
ko04061	Environmental Information Processing	Viral protein interaction with cytokine and cytokine receptor	3	Pla_1G0012030.1/Pla_1G0012040.1/Pla_1G0012050.1
ko04120	Genetic Information Processing	Ubiquitin mediated proteolysis	5	Pla_10G0009440.1/Pla_10G0009450.1/Pla_6G0003730.1/Pla_10G0007580.1/Pla_3G0001500.1
ko04380	Organismal Systems	Osteoclast differentiation	4	Pla_3G0004000.1/Pla_3G0004010.1/Pla_3G0004020.1/Pla_3G0004040.1
ko03008	Genetic Information Processing	Ribosome biogenesis in eukaryotes	3	Pla_16G0005190.1/Pla_16G0005250.1/Pla_16G0005260.1
ko00310	Metabolism	Lysine degradation	2	Pla_5G0003670.1/Pla_6G0001230.1
ko00561	Metabolism	Glycerolipid metabolism	2	Pla_5G0003670.1/Pla_6G0001230.1
ko04114	Cellular Processes	Oocyte meiosis	4	Pla_10G0007580.1/Pla_3G0001500.1/Pla_10G0002760.1/Pla_10G0016780.1
ko03015	Genetic Information Processing	mRNA surveillance pathway	3	Pla_16G0005190.1/Pla_16G0005250.1/Pla_16G0005260.1
ko04137	Cellular Processes	Mitophagy - animal	2	Pla_10G0001500.1/Pla_7G0003700.1
ko00010	Metabolism	Glycolysis / Gluconeogenesis	2	Pla_5G0003670.1/Pla_6G0001230.1
ko04210	Cellular Processes	Apoptosis	4	Pla_1G0012030.1/Pla_1G0012040.1/Pla_1G0012050.1/Pla_10G0008710.1
ko04915	Organismal Systems	Estrogen signaling pathway	4	Pla_14G0007460.1/Pla_14G0007470.1/Pla_14G0007480.1/Pla_14G0008400.1
ko04714	Organismal Systems	Thermogenesis	8	Pla_15G0005470.1/Pla_1G0000780.1/Pla_2G0000590.1/Pla_12G0002180.1/Pla_13G0008460.1/Pla_9G0011230.1/Pla_10G0016500.1/Pla_8G0008820.1
ko04015	Environmental Information Processing	Rap1 signaling pathway	6	Pla_14G0008130.1/Pla_3G0005130.1/Pla_4G0001940.1/Pla_3G0005510.1/Pla_4G0001680.1/Pla_4G0001930.1
ko03040	Genetic Information Processing	Spliceosome	4	Pla_14G0007460.1/Pla_14G0007470.1/Pla_14G0007480.1/Pla_14G0008400.1
ko04020	Environmental Information Processing	Calcium signaling pathway	5	Pla_11G0005510.1/Pla_16G0000120.1/Pla_16G0006750.1/Pla_8G0009850.1/Pla_8G0010470.1
ko04350	Environmental Information Processing	TGF-beta signaling pathway	2	Pla_10G0007580.1/Pla_3G0001500.1
ko04014	Environmental Information Processing	Ras signaling pathway	6	Pla_14G0008130.1/Pla_3G0005130.1/Pla_4G0001940.1/Pla_3G0005510.1/Pla_4G0001680.1/Pla_4G0001930.1
ko04912	Organismal Systems	GnRH signaling pathway	2	Pla_12G0005470.1/Pla_8G0002640.1
ko04713	Organismal Systems	Circadian entrainment	2	Pla_15G0011140.1/Pla_15G0011160.1
ko04010	Environmental Information Processing	MAPK signaling pathway	6	Pla_14G0007460.1/Pla_14G0007470.1/Pla_14G0007480.1/Pla_14G0008400.1/Pla_10G0003880.1/Pla_4G0009450.1
ko04214	Cellular Processes	Apoptosis - fly	1	Pla_10G0008710.1
ko04657	Organismal Systems	IL-17 signaling pathway	1	Pla_1G0000160.1
ko04261	Organismal Systems	Adrenergic signaling in cardiomyocytes	2	Pla_4G0007000.1/Pla_4G0007010.1
ko04310	Environmental Information Processing	Wnt signaling pathway	2	Pla_10G0007580.1/Pla_3G0001500.1
ko04668	Environmental Information Processing	TNF signaling pathway	1	Pla_1G0000160.1
ko04080	Environmental Information Processing	Neuroactive ligand-receptor interaction	2	Pla_12G0005470.1/Pla_8G0002640.1

## Sheet: Table S11
Table S11 Positively selected genes of the spotted seal compared with the other species.
taskname	p_value	fdr	LR_value	lnL1	lnL2	Site_Num	Sites
Pla_9G0000520.1	2.13e-05	0.000479	16.7556	-3189.06	-3180.69	2	241L(0.843),242Q(0.973)
Pla_9G0002220.1	0	0	101.689	-2222.45	-2171.61	22	3S(0.994),6Q(1.000),7F(0.953),8P(0.957),9L(0.998),10T(0.993),11Q(0.998),12N(0.999),13V(0.957),14T(0.990),15V(0.998),16V(0.994),17E(1.000),18G(0.941),19G(0.998),20T(0.999),21A(0.994),22I(0.959),23L(0.998),27Q(0.998),29D(0.940),30N(0.995)
Pla_9G0002280.1	4.75e-06	0.000113	19.6083	-4062.27	-4052.47	1	673A(0.897)
Pla_9G0002570.1	2.62e-10	9.29e-09	38.5876	-4973.77	-4954.48	0
Pla_9G0003390.1	0	0	228.885	-3801.72	-3687.27	35	2W(1.000),3A(0.951),8W(0.996),9S(0.936),10Q(1.000),11G(0.999),12K(0.939),13R(0.999),14K(0.935),15S(0.999),17V(0.921),19P(0.952),21T(0.921),22F(0.999),23H(0.999),25W(0.998),26L(0.997),27P(1.000),28D(1.000),29C(0.999),30L(0.997),32R(0.999),33L(0.999),34S(0.991),35Q(0.996),36F(0.935),37S(1.000),39T(0.985),40S(1.000),41T(0.999),42L(1.000),43N(1.000),45S(0.946),46H(1.000),47I(0.993)
Pla_9G0004440.1	0.00017	0.00343	12.8311	-5595.7	-5589.28	1	474Q(0.754)
Pla_9G0004560.1	0.000371	0.00708	11.3811	-735.326	-729.636	0
Pla_9G0004580.1	6.66e-16	3.72e-14	63.8038	-2292.79	-2260.88	12	2N(0.944),4L(0.959),5A(0.989),6K(0.945),7S(0.994),8K(0.993),9A(0.948),295F(0.989),296H(0.955),297H(0.955),298K(0.964),299Q(1.000)
Pla_9G0004760.1	0	0	106.086	-1819.53	-1766.48	14	2R(0.994),3C(0.993),4P(0.949),5A(0.916),6L(0.995),7H(1.000),8L(0.998),10S(1.000),11L(0.967),12P(0.996),13E(0.982),14F(0.999),15S(0.999),17R(0.985)
Pla_9G0005430.1	2.97e-12	1.26e-10	47.3502	-4453.39	-4429.72	2	743P(0.994),744R(0.989)
Pla_9G0005610.1	5.77e-12	2.4e-10	46.0473	-6867.28	-6844.26	0
Pla_9G0005670.1	2.5e-13	1.17e-11	52.2061	-7537.36	-7511.25	1	9V(0.789)
Pla_9G0006090.1	1.52e-09	5.05e-08	35.152	-1757.32	-1739.74	14	1L(0.743),2T(0.994),3D(0.998),4L(0.990),6N(0.988),7K(0.990),8T(0.945),11S(0.947),12I(0.953),13F(0.810),14D(0.672),15G(0.788),16H(0.952),17E(0.950)
Pla_7G0005540.1	0	0	86.8708	-2501.33	-2457.89	0
Pla_7G0005380.1	1.68e-10	6.12e-09	39.4517	-5566.26	-5546.54	0
Pla_7G0005020.1	0	0	153.375	-6511.22	-6434.53	32	2S(0.662),3V(0.576),4A(0.666),5E(0.730),6A(0.878),7A(0.952),8A(0.898),10A(0.956),11E(0.901),12V(0.951),13Q(0.889),14E(0.986),17G(0.911),18T(0.652),19L(0.911),20R(0.644),21S(0.593),22S(0.954),23R(0.897),24H(0.944),25I(0.998),27V(0.960),28V(0.878),30V(0.999),32T(0.894),33E(0.960),34D(0.894),35E(0.992),36E(0.908),37A(0.998),38Q(0.889),774N(0.673)
Pla_7G0003520.1	4.45e-05	0.000962	15.3588	-3098.08	-3090.4	0
Pla_7G0002720.1	0	0	85.1214	-3604.32	-3561.76	7	358A(0.964),359V(0.956),360A(0.851),361E(0.996),362V(0.975),363P(0.986),364P(0.905)
Pla_7G0002560.1	0.00036	0.00689	11.4375	-5423.06	-5417.35	0
Pla_7G0002380.1	4.37e-08	1.25e-06	28.6346	-8913.48	-8899.17	4	1I(0.875),2Q(0.910),3Q(0.999),4L(0.860)
Pla_7G0002000.1	2.26e-07	6.17e-06	25.4581	-5265.07	-5252.34	2	1S(0.958),2Q(0.836)
Pla_7G0001870.1	7.36e-05	0.00155	14.407	-3084.8	-3077.6	0
Pla_7G0001550.1	2.36e-06	5.75e-05	20.9509	-2009.36	-1998.89	1	291N(0.651)
Pla_7G0000930.1	0	0	364.925	-15604.7	-15422.3	51	504A(0.645),1054K(0.982),1055K(0.982),1056P(0.861),1057K(0.998),1058E(0.896),1060M(0.979),1061G(0.867),1065R(0.987),1066R(0.991),1067R(0.980),1068S(0.990),1069K(0.898),1070L(0.999),1071I(0.882),1072N(0.894),1073S(0.992),1074S(0.871),1528W(0.988),1529L(0.978),1532M(0.992),1535S(0.859),1537G(0.992),1538E(0.979),1539R(0.987),1540G(0.991),1544V(0.691),1546Q(0.861),1548E(0.895),1549F(0.877),1550I(0.97…
Pla_7G0000770.1	0	0	181.027	-10087.1	-9996.54	28	1L(0.592),2G(0.959),3T(0.993),4D(0.959),5G(0.991),6L(0.957),9L(0.989),10S(0.806),11A(0.989),12F(0.819),13L(0.836),14S(0.987),15P(0.789),16A(0.965),19R(0.612),23E(0.985),24G(0.860),26R(0.580),27Y(0.994),28A(0.982),29G(0.985),30E(0.992),32Q(0.824),34T(0.657),36Q(0.988),462R(0.668),491A(0.824),597P(0.821)
Pla_7G0000390.1	1.94e-10	7.02e-09	39.1743	-7863.65	-7844.06	0
Pla_7G0000310.1	1.06e-08	3.27e-07	31.3764	-1115.69	-1100	15	101D(1.000),102G(0.964),103A(1.000),104W(0.610),105V(0.751),106L(0.966),107Y(1.000),108E(0.995),109E(0.943),111N(0.731),112Y(0.998),113R(0.957),115R(0.957),116M(0.996),117Y(0.999)
Pla_12G0013800.1	0	0	98.3916	-3490.1	-3440.9	10	2F(0.998),4K(0.918),5F(0.998),6P(0.905),7Y(0.928),8V(1.000),9A(0.918),10L(0.999),11S(1.000),12K(0.911)
Pla_12G0013560.1	2.62e-13	1.22e-11	52.1103	-7503.19	-7477.14	9	860D(0.957),863A(0.732),867L(0.749),870R(0.949),872M(0.804),873L(0.698),876F(0.740),877T(0.762),878E(0.731)
Pla_12G0013290.1	0	0	83.2113	-2539.04	-2497.43	15	223L(0.913),224S(0.998),225S(0.934),226I(0.804),227V(0.801),228F(0.897),229S(0.995),230S(0.998),231N(0.975),236S(0.799),237A(0.800),238K(0.999),239A(0.806),240T(0.906),241V(0.903)
Pla_12G0013030.1	2.8e-08	8.14e-07	29.4985	-13973.4	-13958.7	4	397L(0.542),988E(0.743),1481V(0.594),1482L(0.935)
Pla_12G0010770.1	0	0	100.807	-4513.4	-4462.99	9	201G(0.870),203L(0.994),205K(0.999),206A(0.995),208K(0.998),209S(0.989),210E(0.999),211L(0.983),212K(0.901)
Pla_12G0010450.1	0	0	105.573	-1775.23	-1722.45	16	311D(0.995),312D(0.999),313C(0.998),315N(0.998),316I(0.965),317A(1.000),318N(0.994),319I(1.000),320M(0.999),321K(0.966),322T(0.993),323L(0.998),324A(0.998),325Y(0.964),326Q(0.998),327G(0.966)
Pla_12G0010430.1	9.33e-09	2.9e-07	31.6287	-1265.19	-1249.37	13	3E(0.998),4D(0.956),6N(0.946),7D(0.944),9C(0.993),10K(0.999),11K(0.945),12K(0.998),14A(0.862),15A(0.971),17Y(0.998),18Q(0.954),153N(0.944)
Pla_12G0010310.1	6.73e-09	2.12e-07	32.2632	-2847	-2830.87	4	3A(0.880),4N(0.973),5G(0.771),6L(0.750)
Pla_12G0009610.1	0.000485	0.00919	10.8843	-1991.54	-1986.1	1	51V(0.999)
Pla_12G0009020.1	0	0	82.3697	-8946.27	-8905.09	13	975A(0.874),977A(0.913),980I(0.986),981A(0.880),983L(0.830),986A(0.532),987H(0.875),988A(0.878),989E(0.849),991G(0.878),993S(0.512),994L(0.883),995G(0.798)
Pla_12G0008860.1	0	0	85.4386	-3315.44	-3272.72	9	442K(0.998),443R(0.931),444G(0.944),445S(0.617),446S(0.976),447Y(0.951),448L(0.848),449I(0.943),450S(0.995)
Pla_12G0008820.1	6.34e-12	2.63e-10	45.8628	-4424.35	-4401.42	0
Pla_12G0008500.1	0	0	1852.46	-4605.08	-3678.84	0
Pla_12G0007290.1	5.96e-11	2.26e-09	41.4786	-2798.53	-2777.79	14	48R(0.636),318D(0.883),319N(0.526),320Q(0.920),321V(0.919),322N(0.564),323C(0.918),324S(0.926),325T(0.967),326T(0.576),327L(0.562),329N(0.531),330T(0.987),331D(0.530)
Pla_12G0007230.1	4.21e-05	0.000913	15.4628	-2046.18	-2038.45	0
Pla_12G0006760.1	1.06e-11	4.23e-10	44.8646	-5299.03	-5276.59	3	3R(0.809),5P(0.943),7T(0.967)
Pla_12G0006300.1	1.15e-07	3.21e-06	26.7579	-3882.87	-3869.49	2	570M(0.828),571L(0.718)
Pla_12G0006270.1	0	0	108.767	-5243.34	-5188.96	26	2G(0.693),3G(0.938),4A(0.987),6G(0.654),7E(0.663),8K(0.989),10P(0.644),11R(0.654),12R(0.694),13L(0.692),14C(0.729),16E(0.927),17S(0.935),18S(0.991),19A(0.990),20G(0.926),21P(0.986),22D(0.644),23L(0.989),24M(0.986),25T(0.652),26L(0.944),27R(0.929),28S(0.674),30T(0.679),31Q(0.668)
Pla_12G0005870.1	1.89e-06	4.68e-05	21.377	-15454.7	-15444.1	4	517A(0.560),1805T(0.953),1806V(0.828),1807L(0.753)
Pla_12G0005830.1	0	0	174.876	-3222.34	-3134.9	21	3S(0.999),4M(0.999),5W(0.973),6K(0.953),7A(0.999),10C(0.988),11W(0.807),13C(0.741),15R(0.955),16A(0.948),17F(0.996),18H(1.000),19K(1.000),21P(0.951),22E(0.828),23A(0.998),24A(0.743),25Q(0.997),26T(0.968),27P(0.998),28Q(0.993)
Pla_12G0005420.1	2.23e-11	8.78e-10	43.4019	-2735.63	-2713.93	0
Pla_12G0005070.1	0	0	72.0009	-4599.74	-4563.74	13	524A(0.588),525T(0.987),526Q(0.614),528R(0.918),529N(0.915),530I(0.571),531S(0.936),532P(0.591),533T(0.598),535E(0.997),537K(0.807),538E(0.794),539E(0.585)
Pla_12G0004840.1	6.87e-07	1.77e-05	23.3176	-2298.8	-2287.14	0
Pla_12G0004650.1	0	0	69.6869	-2210.8	-2175.96	14	189K(0.789),190C(0.995),191F(0.960),193A(0.943),194A(0.953),195A(0.920),196A(0.967),197G(0.931),199I(0.984),200P(0.976),202T(0.994),204T(0.958),205V(0.999),206P(0.994)
Pla_11G0006350.1	0.000179	0.00358	12.7373	-7022.17	-7015.8	0
Pla_11G0006320.1	1.57e-05	0.00036	17.3272	-15211	-15202.3	1	1639R(0.873)
Pla_11G0005600.1	6.07e-11	2.29e-09	41.4412	-4464.28	-4443.56	0
Pla_11G0004900.1	1.14e-13	5.53e-12	53.7405	-10067.4	-10040.5	1	1198I(0.555)
Pla_11G0004800.1	0.000405	0.00769	11.2177	-2727.99	-2722.38	1	5S(0.989)
Pla_11G0004740.1	0.000364	0.00697	11.4143	-2322.77	-2317.06	0
Pla_11G0004660.1	4.91e-07	1.29e-05	23.9616	-3291.99	-3280.01	0
Pla_11G0004430.1	1.14e-09	3.79e-08	35.7267	-6076.18	-6058.31	4	462H(0.903),464H(0.904),465A(0.996),466Q(0.990)
Pla_11G0003990.1	0	0	103.124	-3686	-3634.44	16	655T(0.998),657A(0.998),658E(0.998),659H(0.949),661L(0.823),662K(0.998),663R(0.999),665Q(0.998),666L(0.999),667R(0.949),668H(0.945),670E(0.998),671M(0.977),672M(0.998),674T(0.947),676S(0.995)
Pla_11G0003410.1	3.41e-07	9.05e-06	24.6679	-841.023	-828.689	46	29N(0.867),30A(0.999),33L(1.000),34E(0.788),36S(0.994),37A(0.940),38R(0.786),39H(0.999),41N(0.959),45C(0.999),47H(0.909),48S(0.995),49I(0.888),50N(0.989),51M(0.995),52Q(0.950),54C(0.999),55E(0.889),56K(0.993),57K(0.999),58D(0.887),59Y(0.999),60S(0.988),61V(0.956),62L(0.952),63Y(0.997),64V(0.999),65V(0.940),66P(0.998),67G(1.000),69V(0.990),70R(0.990),71F(0.913),72Q(0.925),73Y(0.789),75L(0.988),76K…
Pla_11G0003170.1	2.08e-05	0.00047	16.7953	-1674.44	-1666.04	0
Pla_11G0002320.1	0	0	181.845	-2865.14	-2774.22	21	2A(0.999),3I(0.994),4D(0.998),5L(0.998),6T(0.963),7S(0.995),8S(0.961),9T(1.000),11N(0.958),12G(0.957),13Q(0.998),14H(0.998),15A(0.965),16S(0.997),17P(0.997),18G(0.814),19H(1.000),20M(1.000),21T(0.999),22S(0.999),23T(0.957)
Pla_11G0002080.1	1.08e-14	5.5e-13	58.3797	-3150.55	-3121.36	8	17A(0.864),41R(0.749),310G(0.956),312H(0.850),313T(0.999),314S(0.826),315S(0.999),316A(0.847)
Pla_11G0000750.1	0	0	72.0484	-2547.06	-2511.04	13	255A(0.981),256K(0.825),257G(0.835),258S(0.970),259F(0.986),260Q(1.000),261D(0.998),262E(0.998),263N(0.974),265V(0.969),266G(0.855),267D(0.987),268E(1.000)
Pla_11G0000580.1	0.000157	0.00317	12.9808	-2786.62	-2780.13	0
Pla_11G0000540.1	1.83e-05	0.000417	17.0366	-2540.7	-2532.18	1	244S(0.914)
Pla_10G0009780.1	0.000228	0.0045	12.2891	-2780.07	-2773.92	1	51K(0.995)
Pla_10G0007360.1	1.17e-06	2.97e-05	22.2983	-3035.8	-3024.65	2	5W(0.917),6I(0.878)
Pla_10G0007000.1	4.47e-13	2.04e-11	51.0661	-974.527	-948.994	11	128E(0.947),129I(0.997),130E(0.994),132Y(0.997),134I(0.955),137L(0.760),138Q(0.999),139A(0.802),141R(0.996),142E(0.938),143K(1.000)
Pla_10G0005550.1	0	0	104.981	-5204.62	-5152.13	10	519R(0.880),520I(0.997),521E(0.999),522T(0.876),523A(0.996),524T(0.996),525T(0.992),526L(0.999),527K(1.000),529T(0.884)
Pla_10G0005520.1	0	0	96.8024	-1419.19	-1370.79	11	3E(0.999),4S(1.000),5A(1.000),6H(0.999),7K(1.000),9Q(0.999),11A(0.978),13D(0.998),14D(1.000),15C(1.000),16K(1.000)
Pla_10G0005460.1	0	0	290.08	-3620.86	-3475.82	0
Pla_10G0005380.1	0	0	247.072	-19145.4	-19021.9	33	1L(0.596),2G(0.598),3Q(0.939),4S(0.987),5A(0.981),6P(0.925),8L(0.611),9T(0.938),10A(0.623),11S(0.857),12L(0.996),14E(0.591),15L(0.593),315E(0.919),316M(0.997),317A(0.907),318Q(0.990),319L(0.991),321N(0.997),322Y(0.992),324S(0.958),326T(0.993),328E(0.999),329T(0.993),330P(0.992),331E(0.921),332T(0.908),333D(0.991),334E(0.994),335S(0.993),336V(0.926),337S(0.988),1181A(0.673)
Pla_10G0004950.1	1.25e-06	3.17e-05	22.1629	-5707.22	-5696.14	1	514R(0.954)
Pla_10G0004400.1	3.79e-11	1.45e-09	42.3645	-1928.85	-1907.67	1	20A(0.964)
Pla_10G0004180.1	3.04e-07	8.2e-06	24.8863	-1883.93	-1871.48	9	1M(0.558),2D(0.699),3L(0.923),4I(0.983),6E(0.924),7F(0.987),8K(0.987),11N(0.911),12Q(0.918)
Pla_10G0003540.1	3.48e-12	1.46e-10	47.0364	-941.901	-918.383	5	145W(0.997),146G(0.950),148Q(1.000),150S(0.997),152L(0.997)
Pla_10G0002990.1	1.46e-10	5.39e-09	39.7209	-4306	-4286.14	7	266P(0.560),267S(0.963),268A(0.565),269P(0.992),270A(0.569),272R(0.906),383S(0.902)
Pla_10G0000520.1	0	0	69.5727	-5532.86	-5498.07	5	1S(0.952),3I(0.974),4K(0.869),5D(0.974),6E(0.873)
Pla_9G0018380.1	0	0	76.627	-6063.03	-6024.71	10	213A(0.849),583E(0.734),584R(0.924),585N(0.974),587A(0.861),588A(0.874),590L(0.965),591K(0.885),594E(0.545),595E(0.995)
Pla_9G0018260.1	4.53e-06	0.000108	19.6984	-1470.54	-1460.69	4	94I(0.914),95S(0.846),97T(0.924),98Q(0.816)
Pla_9G0017920.1	0	0	176.818	-3002.79	-2914.38	37	1Q(0.915),415L(0.998),416N(0.997),417G(0.954),418S(0.995),419G(0.998),420Q(1.000),422K(0.993),423M(0.999),425S(1.000),426L(0.997),427S(1.000),429Q(0.925),430M(0.989),432A(0.955),433P(1.000),434P(0.999),435P(1.000),438P(0.998),439R(0.998),441A(0.938),443P(0.947),444P(0.941),445A(0.950),446T(0.992),447K(1.000),449T(0.999),450S(0.909),451E(0.928),452G(0.935),453G(0.946),454S(0.999),455T(0.934),456S(…
Pla_9G0017420.1	1.07e-12	4.84e-11	49.3476	-3160.29	-3135.62	8	398K(0.991),399A(0.954),400G(0.812),402G(0.998),403S(0.818),405G(0.796),406G(0.885),407T(0.792)
Pla_9G0017210.1	0	0	97.0809	-3510.59	-3462.05	0
Pla_9G0017160.1	0	0	83.5208	-1793.88	-1752.12	18	16F(0.991),17S(0.612),18N(0.940),19V(0.962),20T(0.988),21F(0.999),22F(0.860),23I(1.000),24F(0.997),25G(0.999),28M(1.000),29M(0.991),30F(0.946),31L(0.935),32M(0.955),36G(0.998),37E(0.947),38N(0.989)
Pla_9G0017150.1	0.000187	0.00373	12.6576	-1903.9	-1897.58	0
Pla_9G0016690.1	3.89e-16	2.2e-14	64.9378	-5742.98	-5710.51	1	783P(0.862)
Pla_9G0015910.1	0	0	82.1188	-5442.25	-5401.19	8	666C(0.993),676Q(0.986),683R(0.877),684D(0.982),685I(0.578),687L(0.994),689G(0.999),690E(0.994)
Pla_9G0015790.1	1.93e-05	0.000438	16.9366	-3152.75	-3144.28	0
Pla_9G0014610.1	0	0	106.984	-7585.44	-7531.95	1	374G(0.797)
Pla_9G0014230.1	8.73e-09	2.72e-07	31.7592	-6011.99	-5996.11	0
Pla_9G0013950.1	0	0	248.411	-6778.17	-6653.96	3	334T(0.849),335A(0.765),336E(0.993)
Pla_9G0013820.1	0.000358	0.00686	11.4492	-1932.65	-1926.93	0
Pla_9G0013730.1	1.28e-08	3.89e-07	31.0112	-3165.74	-3150.23	2	357V(0.869),358S(0.895)
Pla_9G0013650.1	1.36e-05	0.000312	17.6018	-4055.47	-4046.67	0
Pla_9G0013640.1	4.26e-07	1.12e-05	24.2347	-3895.57	-3883.45	2	92A(0.907),93D(0.718)
Pla_9G0013350.1	0	0	554.988	-7886.82	-7609.33	76	5G(1.000),6A(0.974),8P(0.954),9G(0.845),11Q(0.995),12P(0.999),13Q(0.999),15G(0.991),16P(1.000),17Q(1.000),18P(0.998),19R(0.980),20T(0.960),21L(0.999),22L(0.955),23A(0.952),24A(0.935),25G(1.000),27A(1.000),28L(1.000),29I(0.954),30A(1.000),31S(0.999),32A(0.941),33A(0.950),34V(0.950),37Y(0.943),40S(1.000),41V(0.929),42H(0.957),43A(0.958),45C(0.999),46S(0.872),47K(0.949),49T(0.943),50Q(0.946),51S(0.9…
Pla_9G0012770.1	4.11e-05	0.000896	15.5083	-3254.01	-3246.25	0
Pla_9G0012520.1	0	0	90.5378	-12569.7	-12524.5	1	658P(0.716)
Pla_9G0012340.1	4.79e-06	0.000114	19.5947	-2680.98	-2671.18	0
Pla_9G0011520.1	4.56e-09	1.45e-07	33.0214	-3847.88	-3831.37	0
Pla_9G0011490.1	0	0	138.491	-4443.84	-4374.59	0
Pla_9G0011320.1	0	0	206.083	-3403.53	-3300.49	20	620W(0.987),621P(0.997),622W(0.948),623M(0.999),625M(0.989),626L(0.986),628A(0.945),629L(0.949),630V(0.947),631A(0.964),632V(0.950),633T(1.000),634A(0.998),635I(0.997),636V(0.992),638Y(0.945),639V(0.998),640P(0.999),641A(0.998),642S(0.998)
Pla_9G0011250.1	8.88e-16	4.9e-14	63.231	-4953.38	-4921.76	52	400E(0.993),401G(0.972),402K(0.993),403D(0.993),404G(0.960),405R(0.738),406F(0.983),407T(0.682),408S(0.691),409S(0.681),410T(0.679),411S(0.925),412A(0.959),413S(0.683),415S(0.959),416T(0.705),417S(0.993),418T(0.986),419T(0.964),420S(0.909),421S(0.995),422S(0.959),424A(0.680),425S(0.994),426C(0.964),427E(0.658),428P(0.959),429R(0.953),432Y(0.952),433T(0.969),434A(0.965),435P(0.683),436A(0.957),437…
Pla_9G0010880.1	1.05e-14	5.41e-13	58.4268	-4729.85	-4700.64	6	518P(0.844),552Q(0.978),553L(0.955),554P(0.855),557L(0.914),558A(0.859)
Pla_9G0010390.1	1.05e-08	3.23e-07	31.4052	-6741.73	-6726.03	1	1062V(0.831)
Pla_9G0010100.1	0	0	92.5564	-2168.6	-2122.32	12	1Q(0.662),2A(0.904),4Q(0.906),5S(0.997),6S(0.992),7G(0.992),8V(0.979),9A(0.900),11R(0.894),12K(0.959),13Q(0.999),14K(0.911)
Pla_9G0009880.1	0.000114	0.00235	13.5874	-3044.96	-3038.17	2	477G(0.533),478R(0.770)
Pla_3G0005840.1	2.47e-08	7.19e-07	29.7438	-1357.16	-1342.29	0
Pla_3G0005820.1	7.74e-07	1.99e-05	23.0868	-2727.38	-2715.84	1	162S(0.616)
Pla_3G0006810.1	0	0	152.355	-10544.7	-10468.6	14	3T(0.999),4T(0.994),6A(0.849),7T(0.999),8D(0.838),10D(0.838),11N(0.998),12I(0.988),13R(1.000),14S(0.997),15R(0.912),16I(0.850),18A(0.999),20A(0.993)
Pla_3G0007740.1	4.86e-05	0.00105	15.1901	-1071.7	-1064.11	2	1L(0.862),3V(0.785)
Pla_3G0007960.1	6.22e-05	0.00132	14.7243	-2208.07	-2200.71	0
Pla_3G0009080.1	0	0	99.0332	-8224.68	-8175.17	9	4P(0.844),166Q(0.835),245E(0.875),322T(0.991),323K(0.999),324S(0.973),325T(0.997),326H(0.999),568I(0.556)
Pla_3G0009370.1	2.68e-11	1.05e-09	43.0419	-5042.93	-5021.41	1	84N(0.568)
Pla_3G0009430.1	0.000188	0.00375	12.6431	-4759.69	-4753.37	2	706D(0.899),707S(0.992)
Pla_3G0009960.1	0.000234	0.00462	12.2352	-3132.1	-3125.99	1	250Q(0.982)
Pla_3G0009980.1	5.46e-11	2.08e-09	41.6493	-1678.18	-1657.36	0
Pla_3G0010870.1	9.35e-05	0.00194	13.9581	-3435.86	-3428.88	1	398K(0.970)
Pla_3G0010880.1	1.09e-09	3.65e-08	35.8099	-4668.15	-4650.25	0
Pla_3G0011110.1	1.82e-06	4.54e-05	21.4432	-2031.99	-2021.26	2	180L(0.998),181A(0.956)
Pla_3G0011170.1	0	0	84.8624	-4340.48	-4298.05	21	292A(0.624),293S(0.949),294V(0.875),295E(0.990),296I(0.994),298G(0.937),299L(0.950),302N(0.954),303N(0.941),304Q(0.740),305D(0.951),306Y(0.990),307F(0.634),309Y(0.648),310H(0.910),311I(0.945),312D(0.931),313L(0.946),314S(0.949),315L(0.863),317D(0.546)
Pla_14G0008060.1	0	0	116.33	-6749.26	-6691.09	70	386R(0.900),679Q(0.934),680Q(0.990),681Y(0.933),682A(0.942),683E(0.924),684Q(0.729),686R(0.825),687M(0.828),688E(0.752),690T(0.708),691Q(0.649),694N(0.728),695L(0.634),696P(0.935),697Y(0.657),698Q(0.940),700A(0.924),701R(0.794),702K(0.986),703C(0.935),706R(0.936),707G(0.989),708L(0.712),709E(0.910),710S(0.941),711H(0.985),712A(0.645),713H(0.918),714T(0.688),715I(0.616),719K(0.674),720L(0.874),721…
Pla_14G0007580.1	1.51e-12	6.67e-11	48.6707	-3909.93	-3885.59	20	269D(0.899),270A(0.941),271S(0.981),272I(0.600),273P(0.673),274Q(0.991),276K(0.647),278E(0.952),279M(0.844),280Q(0.989),281V(0.881),284L(0.946),285A(0.940),286C(0.953),287L(0.653),288R(0.940),291D(0.946),293S(0.949),294G(0.867),295T(0.673)
Pla_14G0006880.1	0	0	146.404	-4054.73	-3981.52	14	433A(0.950),434A(0.996),435Y(0.978),436K(0.980),437S(0.999),439L(0.833),440K(0.995),441D(0.977),442S(0.985),443E(0.960),444E(0.884),446K(0.999),447A(0.973),448Q(0.999)
Pla_14G0006580.1	5.08e-07	1.32e-05	23.8985	-4467.96	-4456.01	0
Pla_4G0002560.1	0	0	118.551	-5013.71	-4954.44	28	687A(1.000),689Q(0.883),691P(0.998),692P(0.998),695P(0.710),697A(0.994),698P(0.794),700P(0.745),701P(0.714),702S(0.980),703S(0.962),704R(0.722),705S(0.640),707S(0.988),711E(0.996),712T(0.677),714E(0.997),715T(0.685),716P(0.999),718R(0.796),720P(0.712),721E(1.000),722R(0.765),724G(0.793),725P(0.806),727R(0.980),728T(0.762),729F(0.884)
Pla_4G0002910.1	1.62e-12	7.12e-11	48.5318	-3896.37	-3872.1	5	1M(0.790),2A(0.859),4S(0.979),5A(0.857),6L(0.864)
Pla_4G0003220.1	2.48e-10	8.84e-09	38.6936	-1547.55	-1528.2	6	2S(0.872),3S(0.960),4V(0.998),5F(0.996),7K(0.869),8A(0.975)
Pla_4G0003270.1	3.12e-08	9.05e-07	29.2851	-3703.29	-3688.65	3	2E(0.932),3E(0.974),4E(0.756)
Pla_4G0003760.1	0	0	79.8747	-4249.25	-4209.31	7	750E(0.995),751I(0.908),752A(0.946),753R(0.999),755E(0.995),756R(0.908),757S(0.996)
Pla_4G0003790.1	3.46e-13	1.6e-11	51.5664	-8841.01	-8815.23	3	135C(0.960),136Y(0.964),137S(0.984)
Pla_4G0003810.1	6.83e-05	0.00144	14.5489	-1834.27	-1826.99	0
Pla_4G0003830.1	0	0	115.922	-2877.46	-2819.5	21	350L(0.999),351E(0.996),352L(0.979),353L(0.918),355A(0.997),356Y(0.996),357I(0.950),359Y(0.994),361E(0.998),362G(0.997),363L(0.927),364Q(0.934),365D(1.000),367E(0.940),368A(0.999),369A(0.996),371K(0.940),372E(0.997),373L(0.780),374K(0.997),375S(0.999)
Pla_4G0004050.1	0.000326	0.00633	11.6197	-584.448	-578.638	56	1V(0.967),2T(0.978),3M(0.529),4E(0.535),5Q(0.538),6I(0.536),7K(0.537),8R(0.534),9A(0.539),10N(0.536),11K(0.537),12L(0.539),13F(0.537),14T(0.539),15S(0.537),16D(0.538),17C(0.540),18K(0.535),19K(0.537),20T(0.537),21L(0.539),22N(0.537),23I(0.538),24P(0.539),25I(0.538),26I(0.533),27S(0.539),28E(0.535),29K(0.535),30A(0.539),31L(0.538),32L(0.539),33F(0.537),34F(0.538),35L(0.539),36Q(0.538),37R(0.537),3…
Pla_4G0004160.1	5.03e-07	1.31e-05	23.915	-6698.37	-6686.41	1	181T(0.579)
Pla_4G0004670.1	2e-08	5.89e-07	30.1494	-3356.89	-3341.82	3	275D(0.970),276A(0.549),277S(0.841)
Pla_4G0004720.1	0	0	74.9176	-12789.3	-12751.8	1955	1M(0.505),2P(0.505),3G(0.505),4E(0.505),5Q(0.505),6M(0.505),7D(0.505),8P(0.505),9T(0.505),10G(0.505),11S(0.505),12Q(0.505),13L(0.505),14D(0.505),15S(0.505),16D(0.505),17F(0.505),18S(0.505),19Q(0.505),20Q(0.505),21D(0.505),22T(0.505),23P(0.505),24C(0.505),25L(0.505),26I(0.505),27I(0.505),28E(0.505),29D(0.505),30S(0.505),31Q(0.505),32P(0.505),33E(0.505),34S(0.505),35Q(0.505),36V(0.505),37L(0.505),3…
Pla_4G0004900.1	5.27e-07	1.37e-05	23.8274	-3757.48	-3745.57	3	378F(0.896),379I(0.900),380S(0.981)
Pla_4G0005120.1	1.33e-05	0.000305	17.6511	-1454.16	-1445.33	0
Pla_4G0005210.1	3.08e-10	1.09e-08	38.2672	-3078.91	-3059.78	11	341D(0.892),343A(0.994),345Q(0.984),347D(0.895),348L(0.888),349E(0.995),350E(0.995),352E(0.815),353V(0.799),356K(0.792),357E(0.895)
Pla_8G0007820.1	0	0	104.053	-2095.16	-2043.14	18	295G(0.939),298S(0.998),300K(0.947),303V(0.945),304R(1.000),305I(0.998),307V(0.976),309T(0.999),311K(0.947),313H(1.000),314T(1.000),315I(0.836),317L(1.000),318E(0.931),319N(0.785),320G(0.999),322E(1.000),323V(1.000)
Pla_8G0007930.1	1.34e-08	4.07e-07	30.9201	-3218.9	-3203.44	0
Pla_8G0008070.1	2.21e-05	0.000495	16.6833	-5347.12	-5338.77	0
Pla_8G0008120.1	2.26e-10	8.12e-09	38.8737	-6356.47	-6337.04	0
Pla_8G0008180.1	2.26e-12	9.66e-11	47.8858	-6272.29	-6248.35	1	94R(0.789)
Pla_8G0007610.1	0.000149	0.00302	13.081	-2267.27	-2260.73	0
Pla_8G0007590.1	8.2e-10	2.79e-08	36.3595	-1641.7	-1623.52	4	3T(0.973),5V(0.987),6A(0.936),7A(0.717)
Pla_8G0007430.1	7.94e-14	3.85e-12	54.4591	-3368.32	-3341.09	15	1S(0.990),2L(0.613),3F(0.559),4W(0.984),7G(0.984),8E(0.555),9V(0.926),10C(0.859),13L(0.745),14R(0.929),15T(0.985),16P(0.987),18A(0.937),19V(0.982),20P(0.933)
Pla_8G0007230.1	6.7e-05	0.00142	14.5846	-5432.99	-5425.69	0
Pla_8G0007150.1	0	0	120.686	-4834.97	-4774.63	18	762I(0.998),763V(0.936),764L(0.952),771N(0.930),773L(0.905),774E(1.000),776L(0.993),777E(0.992),779L(0.990),780K(0.998),781Q(0.997),782H(0.931),783E(0.930),785L(0.999),786A(0.934),787V(0.938),788Q(0.999),789L(0.932)
Pla_8G0006350.1	0.000173	0.00346	12.8056	-4019.93	-4013.53	3	226D(0.970),228F(0.829),374L(0.807)
Pla_8G0005690.1	0.000171	0.00343	12.8229	-5064.76	-5058.35	2	106L(0.889),639S(0.986)
Pla_8G0005680.1	4.93e-10	1.7e-08	37.3532	-2476.37	-2457.7	3	148G(0.991),149C(0.990),150R(0.991)
Pla_8G0005600.1	8.59e-12	3.48e-10	45.2684	-1580.44	-1557.81	7	257Y(0.905),258G(0.983),259A(0.677),260M(0.995),261S(0.994),264L(0.895),267S(0.994)
Pla_8G0005400.1	1.34e-06	3.36e-05	22.0395	-2720.45	-2709.43	2	299F(0.779),300S(0.945)
Pla_9G0006990.1	1.78e-13	8.44e-12	52.8774	-2528.72	-2502.28	8	3N(0.993),4T(0.992),5L(0.967),6N(0.994),7E(0.873),8K(0.993),9L(0.862),10F(0.874)
Pla_9G0007490.1	2e-08	5.89e-07	30.15	-3865.8	-3850.72	1	225T(0.938)
Pla_9G0007620.1	0	0	71.4212	-4947.52	-4911.81	9	3P(0.755),6S(0.884),8L(0.800),9C(0.864),10A(0.876),11S(0.729),12I(0.731),13S(0.873),96D(0.760)
Pla_15G0006280.1	1.72e-07	4.73e-06	25.9825	-3461.11	-3448.12	8	174E(0.841),175V(0.952),176I(0.930),177P(0.956),178I(0.833),179N(0.739),180C(0.735),181A(0.794)
Pla_15G0005870.1	0.000214	0.00423	12.4097	-2974.82	-2968.62	375	1M(0.621),2L(0.621),3F(0.621),4F(0.621),5G(0.621),6G(0.621),7S(0.621),8A(0.621),9V(0.621),10C(0.621),11G(0.621),12M(0.621),13T(0.621),14S(0.621),15A(0.621),16I(0.621),17Y(0.621),18S(0.621),19V(0.621),20A(0.621),21R(0.621),22S(0.621),23A(0.621),24A(0.917),25A(0.621),26T(0.621),27G(0.621),28L(0.621),29L(0.621),30H(0.621),31A(0.621),32F(0.621),33C(0.621),34F(0.621),35S(0.621),36A(0.621),37V(0.621),3…
Pla_15G0004600.1	0	0	180.216	-7543.14	-7453.04	35	374Q(0.998),375Y(0.965),376V(0.990),377E(0.972),379G(0.968),380T(0.962),382I(1.000),383V(0.999),384P(1.000),385K(0.830),387M(0.999),388P(0.959),390E(0.997),391L(0.999),392A(0.997),393R(0.975),394R(0.960),395V(0.999),396K(0.998),398M(0.997),400A(0.998),401Q(0.998),816V(0.939),817R(0.879),819R(0.892),821L(0.861),823C(0.844),824L(0.666),825Y(0.738),826C(0.519),829R(0.611),830R(0.964),832W(0.742),833…
Pla_15G0004490.1	0	0	242.785	-13537.7	-13416.3	58	1709V(0.779),1710N(0.861),1713H(0.859),1715F(0.838),1717V(0.888),1721K(0.843),1724L(0.790),1725S(0.905),1727F(0.928),1730Q(0.976),1732I(0.868),1734M(0.845),1736T(0.968),1741S(0.952),1748H(0.947),1750R(0.785),1751A(0.879),1752P(0.763),1754F(0.901),1755H(0.834),1756Q(0.775),1760R(0.789),1761C(0.937),1762Q(0.822),1765Y(0.864),1767Q(0.861),1768Y(0.959),1769I(0.859),1771H(0.867),1773L(0.978),1774I(0.8…
Pla_15G0004450.1	0.000242	0.00475	12.1733	-6764.36	-6758.28	0
Pla_15G0004410.1	3.87e-14	1.91e-12	55.8712	-1931.43	-1903.5	24	142K(0.970),143I(0.975),144L(0.997),145V(0.616),146H(0.706),147C(0.751),148V(0.974),149M(0.999),150S(0.994),151R(0.665),152S(0.894),153A(0.722),154R(0.727),155Q(0.997),156A(0.988),157Q(0.930),158R(0.927),160D(0.987),162S(0.955),163E(0.688),164K(0.996),166G(0.840),167E(0.916),168K(0.727)
Pla_15G0003890.1	0	0	84.1542	-4334.07	-4291.99	19	1M(0.831),2A(0.922),4Q(0.718),8V(0.832),9I(0.873),10G(0.988),12E(0.984),13E(0.960),16G(0.596),19A(0.914),21L(0.656),25P(0.823),326H(0.995),327Q(0.870),328L(0.903),332H(0.997),335C(0.984),336P(0.973),340P(0.701)
Pla_15G0003700.1	5.38e-05	0.00115	14.998	-1798.1	-1790.61	1	123G(0.711)
Pla_15G0003590.1	9.82e-08	2.77e-06	27.0678	-3570.39	-3556.86	4	2S(0.976),3M(0.993),463H(0.996),464V(0.958)
Pla_15G0003110.1	3.32e-05	0.000731	15.9121	-2129.79	-2121.84	0
Pla_15G0002700.1	9.26e-05	0.00193	13.9759	-4515.71	-4508.72	0
Pla_15G0002640.1	5.55e-17	3.24e-15	68.4861	-1247.32	-1213.08	24	97I(0.999),98P(0.998),100Q(0.999),101S(0.953),103A(0.759),104T(0.846),106T(0.970),107A(0.949),108S(0.999),109G(0.990),110D(0.996),111Q(0.976),112Y(0.755),113L(0.939),114N(1.000),115S(0.961),117T(0.997),118S(0.997),119A(0.962),121I(0.998),124H(0.997),125Q(0.999),127R(0.949),128H(0.999)
Pla_15G0002520.1	3.29e-07	8.79e-06	24.7364	-3037.25	-3024.88	0
Pla_15G0002380.1	0	0	84.3464	-7180.02	-7137.84	17	93R(0.725),429E(0.946),746E(0.881),747F(0.988),748T(0.935),750E(0.916),751R(0.908),752E(0.603),753G(0.991),754E(0.609),756L(0.904),757E(0.936),759R(0.893),760V(0.952),761W(0.608),762R(0.992),763L(0.581)
Pla_15G0002140.1	0	0	97.2258	-2261.42	-2212.81	16	378Y(0.997),380M(0.999),381K(0.997),382Y(0.999),383L(0.918),384D(0.997),385L(0.873),390V(0.944),391A(0.999),394S(1.000),395Q(0.944),396V(0.923),397Y(1.000),398Q(0.945),399V(0.990),402K(0.997)
Pla_15G0001860.1	0.000302	0.00588	11.761	-2203.34	-2197.46	0
Pla_15G0001810.1	0	0	78.3354	-2974.77	-2935.6	8	280E(0.999),281R(0.997),282E(0.999),283K(0.998),284L(0.999),287G(0.999),289P(0.999),290R(0.962)
Pla_15G0001720.1	8.21e-08	2.33e-06	27.414	-9177.09	-9163.38	4	175V(0.742),1228T(0.939),1229H(0.922),1230K(0.777)
Pla_15G0000940.1	0.000121	0.00247	13.474	-8532.46	-8525.72	1	490R(0.993)
Pla_15G0000860.1	1.98e-05	0.000447	16.8951	-2661.78	-2653.33	0
Pla_15G0000290.1	7.38e-13	3.35e-11	50.0807	-3295.3	-3270.26	0
Pla_14G0007830.1	2.58e-12	1.1e-10	47.6266	-4735.67	-4711.86	11	395I(0.860),505E(0.925),507R(0.909),508K(0.996),509E(0.996),510E(0.996),514R(0.902),515A(0.910),518S(0.562),519S(0.976),523L(0.834)
Pla_15G0000140.1	0	0	76.3085	-1336.25	-1298.09	110	1M(0.576),2V(0.589),3V(0.589),4L(0.663),5K(0.610),6G(0.613),7V(0.604),8P(0.605),9A(0.585),10L(0.616),11L(0.616),12S(0.627),13P(0.653),14E(0.592),15L(0.616),16L(0.617),17Y(0.636),18A(0.601),19L(0.616),20A(0.585),21R(0.622),22M(0.576),23G(0.599),24H(0.620),25G(0.660),26D(0.602),27E(0.592),28I(0.597),29V(0.648),30F(0.650),31A(0.657),32D(0.602),33V(0.589),34N(0.618),35F(0.614),36P(0.618),37T(0.612),3…
Pla_5G0001870.1	8.28e-12	3.37e-10	45.3397	-4267.98	-4245.31	0
Pla_5G0001970.1	5.82e-05	0.00124	14.8504	-5270.8	-5263.37	3	38K(0.862),804G(0.947),806F(0.522)
Pla_5G0003000.1	1.18e-05	0.000275	17.87	-4096.24	-4087.3	0
Pla_5G0003010.1	1.06e-10	3.95e-09	40.3455	-868.383	-848.211	6	95N(0.999),96K(0.995),97R(0.976),98H(0.957),99G(0.958),100S(0.987)
Pla_5G0003120.1	3.9e-12	1.63e-10	46.813	-6352.17	-6328.76	4	881P(0.993),882F(0.783),883T(0.769),884H(0.970)
Pla_5G0003210.1	3e-15	1.59e-13	60.8802	-2645.46	-2615.02	6	273V(0.910),274M(0.795),275N(0.551),277N(0.932),278S(0.570),279A(0.992)
Pla_5G0003480.1	2.19e-05	0.000493	16.6958	-3022.21	-3013.86	0
Pla_5G0003520.1	3.91e-06	9.42e-05	19.9817	-2190.92	-2180.93	3	4E(0.791),5K(0.998),8G(0.840)
Pla_5G0003860.1	0	0	206.928	-4838.4	-4734.94	60	357K(1.000),358L(0.996),359E(0.941),360T(0.999),361S(0.809),362K(0.998),363R(1.000),366S(0.950),368T(0.987),369S(0.958),370T(0.996),372S(0.950),373K(0.998),374S(0.999),375T(0.999),378T(0.992),381P(0.954),383P(0.997),384S(0.949),386K(0.953),418D(0.946),420L(0.998),421T(0.927),422G(0.996),423I(0.930),427Q(0.934),429I(0.954),430F(0.936),431E(1.000),432E(0.994),433Q(1.000),434E(0.947),474G(0.952),475…
Pla_5G0004640.1	9.38e-06	0.000219	18.3119	-1145.59	-1136.44	4	2N(0.977),4S(0.969),5G(0.996),6Q(0.740)
Pla_5G0005500.1	2.64e-05	0.000583	16.3427	-2279.03	-2270.86	2	243A(0.848),244S(0.996)
Pla_5G0005760.1	0	0	325.542	-4305.91	-4143.14	1	15P(0.776)
Pla_5G0005880.1	1.8e-12	7.87e-11	48.3264	-6001.69	-5977.53	0
Pla_5G0005890.1	5.33e-15	2.78e-13	59.7818	-5032.58	-5002.69	549	1I(0.542),2L(0.542),3L(0.542),4R(0.542),5L(0.542),6Q(0.542),7A(0.542),8P(0.542),9G(0.542),10I(0.542),11P(0.542),12L(0.542),13N(0.542),14L(0.542),15A(0.542),16F(0.542),17N(0.542),18P(0.542),19T(0.542),20L(0.542),21I(0.542),22F(0.542),23Q(0.542),24G(0.542),25L(0.542),26P(0.542),27G(0.542),28I(0.542),29N(0.542),30A(0.542),31T(0.542),32Q(0.542),33L(0.542),34P(0.542),35P(0.542),36F(0.542),37T(0.542),3…
Pla_5G0006050.1	3.36e-11	1.3e-09	42.5999	-2826.22	-2804.92	10	301L(0.902),302G(0.545),304Q(0.982),305R(0.982),306L(0.561),308G(0.902),311S(0.893),313L(0.936),315S(0.637),316C(0.917)
Pla_5G0006100.1	4.16e-07	1.1e-05	24.2817	-2443.7	-2431.56	6	49R(0.776),322S(0.765),323G(0.859),324H(0.772),325S(0.997),327Q(0.765)
Pla_5G0007010.1	1.91e-06	4.72e-05	21.3577	-4022.59	-4011.91	2	168T(0.960),169Q(0.996)
Pla_11G0006840.1	0	0	108.361	-1976.8	-1922.62	26	194L(0.999),195E(0.995),196S(0.925),198T(0.995),199R(0.999),200S(0.932),201L(0.928),202S(0.999),203M(0.997),204A(0.937),208K(0.902),210N(0.659),211G(0.999),212K(0.992),213L(0.923),214Y(0.999),218A(0.932),219G(0.999),220V(0.983),221G(0.999),224C(0.934),225H(0.996),226E(1.000),227N(0.995),228S(0.997),229H(0.996)
Pla_11G0007120.1	3.39e-10	1.2e-08	38.0805	-5651.27	-5632.23	1	292D(0.976)
Pla_11G0007300.1	0	0	105.947	-4998.57	-4945.59	16	2A(0.897),3R(0.900),5G(0.949),7I(0.902),8E(0.982),9T(0.897),10I(0.894),11A(0.953),12N(0.708),13E(0.672),14F(0.635),15S(0.646),16R(0.965),17C(0.616),18T(0.628),19P(0.899)
Pla_11G0007370.1	0	0	108.943	-4730.03	-4675.55	16	561W(0.948),562G(0.642),563G(0.659),564S(0.924),565L(0.967),566G(0.990),567S(0.657),568H(0.990),569N(0.654),570Q(0.939),571V(0.656),572S(0.948),573V(0.992),575N(0.630),576N(0.941),577H(0.941)
Pla_11G0007560.1	4.48e-09	1.43e-07	33.0561	-4801.36	-4784.83	0
Pla_11G0008270.1	5.24e-05	0.00113	15.0469	-2261.94	-2254.42	0
Pla_11G0008630.1	4.83e-11	1.85e-09	41.8871	-6363.66	-6342.72	0
Pla_11G0009230.1	0	0	356.391	-7736.42	-7558.23	0
Pla_11G0009690.1	2.52e-11	9.9e-10	43.1588	-5577.06	-5555.48	16	9A(0.699),113M(0.661),348V(0.649),520D(0.664),521R(0.926),522S(0.933),523S(0.691),524E(0.937),525L(0.643),526L(0.856),527D(0.681),528H(0.951),532D(0.539),533H(0.975),536G(0.904),537S(0.550)
Pla_11G0009790.1	0	0	106.04	-8018.3	-7965.28	14	742S(0.873),744G(0.903),745S(0.999),748L(0.796),750S(0.999),751C(0.869),752S(0.848),753E(0.864),754S(0.910),755C(0.996),759L(0.772),760S(0.876),761L(0.981),762Q(0.864)
Pla_11G0009990.1	0	0	157.736	-6053.46	-5974.59	18	85E(0.748),202S(0.972),203R(1.000),204R(1.000),205T(0.961),206T(0.997),208L(0.908),209L(0.904),210E(0.998),211Y(1.000),212I(0.973),213R(0.999),214N(1.000),216K(0.982),217L(0.976),218E(0.981),219K(1.000),220Q(1.000)
Pla_1G0000570.1	0.000282	0.0055	11.8887	-1227.45	-1221.5	0
Pla_1G0000590.1	1.27e-06	3.21e-05	22.133	-4167.14	-4156.08	0
Pla_1G0001220.1	0	0	81.7428	-1622.76	-1581.89	11	197E(0.996),198E(0.717),199E(0.999),200R(0.993),201L(0.999),203Q(0.920),204E(0.712),205K(0.999),206K(0.927),207V(0.783),208S(0.996)
Pla_1G0001260.1	0.000237	0.00466	12.2131	-6134.36	-6128.25	0
Pla_1G0001300.1	4.26e-10	1.49e-08	37.6376	-3746.62	-3727.8	0
Pla_1G0001730.1	1.17e-15	6.31e-14	62.7653	-4860.56	-4829.18	17	2D(0.589),3R(0.852),4R(0.906),5S(0.704),8A(0.951),9S(0.877),11E(0.868),13A(0.976),14H(0.980),18W(0.532),19H(0.972),20P(0.645),21Q(0.875),24E(0.839),25V(0.973),28H(0.972),30T(0.865)
Pla_1G0001760.1	6.74e-07	1.74e-05	23.3524	-1427.85	-1416.18	0
Pla_1G0002860.1	6.99e-10	2.39e-08	36.6719	-4795	-4776.66	6	1L(0.966),3E(0.584),4F(0.780),5A(0.931),6R(0.548),8L(0.514)
Pla_1G0002950.1	5.38e-09	1.7e-07	32.698	-2448.69	-2432.34	0
Pla_1G0003300.1	3.34e-08	9.64e-07	29.1572	-5303.71	-5289.13	3	781L(0.914),784V(0.787),785K(0.793)
Pla_1G0004160.1	0	0	108.716	-3701.52	-3647.16	10	1M(0.994),3N(0.999),4Q(0.996),6E(0.983),9R(0.993),11K(0.999),12H(0.900),13S(0.978),14I(1.000),15Q(0.905)
Pla_1G0004610.1	4.44e-10	1.54e-08	37.5584	-2069.41	-2050.63	0
Pla_1G0005220.1	7.01e-08	1.99e-06	27.7209	-3642.8	-3628.94	0
Pla_1G0005390.1	0	0	82.263	-3244.16	-3203.03	0
Pla_1G0006030.1	1.14e-06	2.91e-05	22.3432	-3789.23	-3778.06	0
Pla_15G0006590.1	3.85e-13	1.77e-11	51.3569	-3395.45	-3369.77	6	286I(0.993),287P(0.909),288L(0.780),289M(0.982),290E(0.965),293P(0.889)
Pla_15G0006620.1	8.68e-12	3.5e-10	45.2474	-5413.3	-5390.68	0
Pla_15G0006670.1	6.25e-11	2.35e-09	41.3858	-1348.29	-1327.6	0
Pla_15G0007100.1	0	0	72.1628	-6055.57	-6019.49	5	600M(0.783),601R(0.885),603S(0.978),604D(0.983),605C(0.970)
Pla_15G0007160.1	2.38e-10	8.52e-09	38.7736	-9165.01	-9145.63	0
Pla_15G0007670.1	4.53e-10	1.57e-08	37.5157	-19812.6	-19793.9	3	2608A(0.910),2609K(0.987),2610Q(0.983)
Pla_15G0008050.1	0	0	73.4445	-10146.6	-10109.9	22	1094K(0.837),1095R(0.853),1097V(0.768),1098S(0.980),1099L(0.947),1100D(0.785),1101S(0.894),1104T(0.872),1105R(0.970),1107M(0.957),1108S(0.861),1111T(0.975),1113V(0.947),1114K(0.837),1122L(0.897),1125T(0.854),1126E(0.844),1127N(0.974),1129E(0.796),1131K(0.847),1133S(0.739),1134S(0.982)
Pla_15G0008440.1	0	0	73.1808	-4568.94	-4532.35	0
Pla_15G0008480.1	4.99e-07	1.31e-05	23.9338	-1499.75	-1487.78	7	1M(0.959),2R(0.976),3T(0.968),4G(0.971),5Q(0.568),6R(0.892),7Q(0.888)
Pla_15G0008670.1	0	0	155.191	-21049.5	-20971.9	4	412S(0.969),853N(0.958),1538R(0.958),2631H(0.963)
Pla_15G0008750.1	6.91e-11	2.59e-09	41.1886	-6313.69	-6293.1	1	174Y(0.964)
Pla_15G0009450.1	2.65e-14	1.32e-12	56.6122	-11494.6	-11466.3	3	24E(0.962),26P(0.958),27S(0.817)
Pla_15G0009670.1	1.42e-08	4.28e-07	30.8097	-3267.82	-3252.42	3	264S(0.855),265A(0.854),266A(0.996)
Pla_15G0010150.1	0	0	73.117	-11689.8	-11653.2	0
Pla_15G0010630.1	0	0	174.51	-4423.2	-4335.95	32	1L(0.972),3L(0.998),6E(0.999),7F(0.999),8F(0.999),9R(0.991),10N(1.000),12G(0.999),13R(0.970),14R(1.000),16T(0.975),17L(0.974),18Q(0.973),19Q(0.999),20I(0.977),22E(0.978),23N(0.978),24L(0.959),25I(1.000),26K(0.980),27K(0.974),28Y(0.999),30T(0.997),31H(0.975),32F(0.976),33L(0.999),34L(0.973),35S(1.000),36A(0.974),37T(0.998),38L(0.999),39G(0.999)
Pla_15G0010710.1	2.27e-06	5.59e-05	21.0195	-2295.07	-2284.56	0
Pla_15G0013080.1	0	0	115.485	-5652.43	-5594.68	0
Pla_15G0013320.1	1.87e-09	6.17e-08	34.7508	-5738.18	-5720.81	3	83V(0.932),84D(0.995),85S(0.994)
Pla_4G0000680.1	1.43e-13	6.85e-12	53.308	-9278.2	-9251.54	0
Pla_4G0000780.1	1.58e-10	5.76e-09	39.5772	-4747.9	-4728.12	2	2R(0.934),3R(0.937)
Pla_4G0001220.1	0	0	78.9828	-12755.5	-12716	9	2A(0.912),3H(0.965),6R(0.755),9S(0.772),10Q(0.769),12A(0.961),13F(0.781),16G(0.772),24A(0.842)
Pla_4G0001570.1	0	0	88.2808	-4857.87	-4813.73	15	305S(0.732),523I(0.939),524C(0.998),525S(0.824),528R(0.864),530G(0.993),531I(0.997),532A(0.573),534R(0.681),538V(0.906),540E(0.991),541I(0.966),542H(0.987),543M(0.999),544K(0.999)
Pla_4G0002390.1	8.27e-12	3.37e-10	45.3432	-5643.02	-5620.35	0
Pla_12G0004020.1	0.000354	0.00682	11.4682	-2458.91	-2453.17	1	231S(0.992)
Pla_12G0003890.1	0.000269	0.00526	11.9782	-3301.91	-3295.92	0
Pla_12G0003740.1	1.15e-11	4.57e-10	44.7048	-2719.07	-2696.72	2	530N(0.652),531R(0.518)
Pla_12G0003670.1	0	0	73.4578	-3709.25	-3672.52	10	2E(0.955),3V(0.950),5Y(0.999),6Q(1.000),7L(0.935),10S(0.998),11R(0.999),12R(0.934),13G(0.999),16Q(0.948)
Pla_12G0003630.1	3.59e-06	8.69e-05	20.1455	-2615.67	-2605.6	2	325G(0.539),365K(0.973)
Pla_12G0003620.1	3.17e-12	1.34e-10	47.2245	-4033.53	-4009.92	11	5T(0.820),6E(0.839),12K(0.821),13Q(0.838),16H(0.839),17S(0.962),18H(0.840),19T(0.602),20Y(0.545),21S(0.574),22Q(0.564)
Pla_12G0003490.1	0	0	127.113	-1785.69	-1722.13	0
Pla_12G0003380.1	5.74e-05	0.00123	14.8765	-3006.13	-2998.69	1	76S(0.991)
Pla_12G0003220.1	1.04e-08	3.23e-07	31.4146	-1394.08	-1378.37	5	212K(0.796),214A(0.987),217K(0.997),218V(0.833),220V(0.807)
Pla_12G0002960.1	4.1e-08	1.18e-06	28.7564	-1874.04	-1859.66	7	217G(0.568),220E(0.864),222R(0.861),223R(0.845),225G(0.553),226V(0.873),227C(0.885)
Pla_12G0002900.1	1.37e-08	4.13e-07	30.8858	-6187.55	-6172.11	0
Pla_12G0002850.1	6.93e-06	0.000163	18.888	-1962.48	-1953.04	0
Pla_12G0002510.1	0	0	80.4544	-7381.04	-7340.82	12	541G(0.689),800K(0.900),801D(0.705),803V(0.891),804G(0.945),805S(0.942),807E(0.991),808A(0.989),809Q(0.979),810P(0.875),812K(0.992),813N(0.992)
Pla_12G0002280.1	1.95e-14	9.75e-13	57.2174	-4772.21	-4743.6	4	523L(0.978),524E(0.999),525E(0.998),526M(0.991)
Pla_12G0001970.1	6.8e-05	0.00144	14.557	-1762.24	-1754.96	0
Pla_12G0001260.1	0	0	73.1178	-3612.1	-3575.54	8	481K(0.995),483C(0.989),484F(0.798),487F(0.797),489L(0.998),490G(0.989),491V(0.809),492H(0.963)
Pla_12G0000900.1	0	0	81.4414	-10661.3	-10620.6	7	2K(0.996),6E(0.992),11F(0.990),12K(0.959),13M(0.702),14T(0.990),558R(0.605)
Pla_13G0020120.1	0	0	73.573	-7190.72	-7153.93	0
Pla_13G0019540.1	0.000121	0.00247	13.4724	-1106.28	-1099.54	9	111G(0.613),112R(0.810),113I(0.936),114I(0.601),115E(0.987),116C(0.971),117T(0.576),119C(0.605),121G(0.658)
Pla_13G0018440.1	6.77e-10	2.32e-08	36.735	-10458.1	-10439.8	0
Pla_13G0018400.1	0	0	123.75	-6313.27	-6251.39	0
Pla_13G0018180.1	0.000396	0.00753	11.2621	-3424.66	-3419.03	0
Pla_13G0017370.1	0	0	351.909	-4957.72	-4781.76	0
Pla_13G0016930.1	2.15e-08	6.3e-07	30.0116	-8283.48	-8268.47	0
Pla_13G0016360.1	0.000342	0.00661	11.5346	-1664.48	-1658.71	3	2R(0.970),3E(0.978),4G(0.984)
Pla_13G0016140.1	1.21e-14	6.14e-13	58.162	-3006.24	-2977.16	4	10P(0.950),13C(0.968),17G(0.898),18Q(0.841)
Pla_13G0014000.1	4.42e-13	2.03e-11	51.0869	-3967.63	-3942.09	0
Pla_13G0013960.1	1.32e-10	4.88e-09	39.9238	-1649.83	-1629.87	33	61V(0.845),62A(0.942),63L(0.813),64P(0.961),65H(0.530),66P(0.894),68A(0.639),69S(0.992),71G(0.840),72L(0.966),73R(0.929),75L(0.986),77A(0.938),78A(0.817),80R(0.932),81S(0.993),83D(0.537),84P(0.619),85A(0.927),86A(0.977),88T(0.993),89E(0.690),90A(0.920),91A(0.933),92D(0.936),93K(0.753),94R(0.517),97T(0.665),98L(0.998),99P(0.997),104G(0.763),106S(0.609),107A(0.517)
Pla_13G0013910.1	0	0	74.3491	-35673.3	-35636.1	8	569G(0.613),570S(0.616),574E(0.787),575R(0.541),1634R(0.771),2561S(0.995),2562E(0.919),2564A(0.904)
Pla_14G0003630.1	0	0	97.2465	-2371.11	-2322.48	9	2T(0.842),3S(0.972),4F(0.994),5V(0.822),7C(0.983),8A(0.998),9V(0.985),10T(0.986),12F(0.824)
Pla_14G0003610.1	1.81e-11	7.15e-10	43.8122	-1812.26	-1790.35	0
Pla_14G0003160.1	6.69e-06	0.000158	18.9554	-10230.9	-10221.4	0
Pla_14G0003090.1	0.000115	0.00236	13.5736	-1866.91	-1860.12	0
Pla_14G0002770.1	0	0	150.451	-3668.46	-3593.23	14	432E(0.998),433K(1.000),435F(0.925),436T(0.998),439T(0.995),440A(0.926),441K(1.000),442S(0.997),443S(0.997),444L(0.995),447H(0.994),448I(0.935),449R(0.999),450I(0.943)
Pla_14G0002600.1	4.55e-09	1.45e-07	33.0243	-18228.5	-18212	1	2A(0.913)
Pla_14G0001600.1	0.000127	0.00257	13.3884	-4740.62	-4733.92	1	536Q(0.959)
Pla_14G0001410.1	9.77e-10	3.3e-08	36.0196	-5685.33	-5667.32	0
Pla_14G0001360.1	2.11e-12	9.12e-11	48.0191	-12506.5	-12482.4	13	1V(0.760),2E(0.611),4D(0.892),5D(0.811),6E(0.664),7N(0.639),9N(0.673),10Y(0.870),11R(0.677),12Q(0.926),13P(0.690),231G(0.938),681S(0.956)
Pla_14G0001230.1	0	0	106.536	-14851.2	-14798	0
Pla_14G0001080.1	0	0	116.035	-9237.63	-9179.61	0
Pla_14G0000680.1	0	0	230.514	-4000.1	-3884.84	58	272V(0.983),377G(0.985),379I(0.986),380L(0.982),381E(0.999),382E(1.000),383R(0.937),385S(0.999),386P(0.984),387P(0.858),388Y(0.999),390F(1.000),391S(1.000),392R(0.990),393P(0.998),394P(0.983),396E(0.985),397R(0.999),398Q(1.000),399L(0.999),400V(1.000),401R(0.988),404D(0.986),405Y(0.994),406V(1.000),407R(1.000),408G(0.989),409S(0.990),410R(0.995),411G(0.931),412Y(0.998),413L(0.983),414G(0.999),415…
Pla_12G0016060.1	0	0	134.192	-2795.13	-2728.04	28	2Q(0.993),3R(0.804),4S(0.995),6S(0.999),7E(0.998),8A(0.824),9K(1.000),11R(0.954),12C(1.000),13T(0.959),15T(0.987),16Q(0.993),17D(1.000),19V(0.938),20C(0.948),22C(1.000),23K(0.938),24G(1.000),25T(0.999),26E(1.000),28Q(1.000),29D(0.995),31F(0.999),32K(0.999),33R(0.936),34G(0.999),35V(1.000),157H(0.778)
Pla_12G0015990.1	3.59e-06	8.69e-05	20.1452	-2976.47	-2966.39	3	286K(0.680),287V(0.913),292P(0.713)
Pla_12G0015800.1	1.28e-12	5.75e-11	48.9992	-3493.04	-3468.54	2	258N(0.903),260I(0.503)
Pla_12G0015440.1	0	0	303.177	-8603.34	-8451.75	45	6S(0.611),292E(1.000),293V(1.000),294C(1.000),295Q(1.000),296Q(0.958),298G(1.000),299E(1.000),300I(1.000),301I(0.956),303C(0.999),304D(0.958),305T(1.000),336F(0.963),337C(0.958),339V(1.000),340C(1.000),341K(0.951),342D(1.000),345E(0.998),346L(1.000),347L(0.964),348C(1.000),349C(1.000),350D(1.000),351A(1.000),352C(0.964),354S(1.000),355S(0.960),356Y(1.000),357H(1.000),359H(1.000),360C(0.964),361L(…
Pla_12G0015280.1	1.18e-08	3.61e-07	31.1712	-2619.4	-2603.82	8	1Q(0.828),4N(0.865),5R(0.769),7S(0.851),8S(0.883),11T(0.852),12F(0.866),13H(0.825)
Pla_12G0014940.1	3.46e-05	0.00076	15.8329	-3393.05	-3385.13	3	259T(0.707),260W(0.937),262T(0.667)
Pla_12G0014920.1	0.000111	0.00229	13.6387	-8614.82	-8608	2	3G(0.554),1045N(0.815)
Pla_12G0014310.1	5.37e-10	1.85e-08	37.1873	-3288.16	-3269.57	36	161N(0.954),224R(0.665),225L(0.945),226P(0.633),227A(0.978),228R(0.993),229L(0.992),230N(0.983),231Q(0.600),232A(0.616),233Q(0.552),234A(0.657),235G(0.675),236S(0.634),237S(0.648),238S(0.630),239D(0.956),240L(0.971),241S(0.960),242A(0.951),243T(0.988),244P(0.963),245L(0.954),247P(0.627),248H(0.944),249T(0.650),250I(0.716),251S(0.966),252G(0.950),253K(0.867),254E(0.992),255P(0.969),256P(0.875),257…
Pla_8G0005310.1	1.38e-07	3.8e-06	26.4165	-5147.17	-5133.96	0
Pla_8G0004350.1	0	0	102.936	-3175.84	-3124.37	23	1T(0.976),3R(0.977),4P(0.999),5K(0.976),6I(0.975),7L(0.975),8R(0.968),9C(1.000),10K(0.979),11C(0.999),12H(0.976),13H(1.000),14H(0.999),16P(0.999),17E(0.978),18D(0.977),19S(0.976),20V(0.999),21N(0.978),22N(0.978),23I(0.977),24C(1.000),25S(0.999)
Pla_8G0004270.1	0	0	267.251	-4335.14	-4201.51	50	535V(0.933),536C(0.950),537R(0.997),538E(0.996),539D(0.999),540S(0.995),541C(0.998),542A(0.957),543A(0.945),544V(0.998),545V(0.998),548T(0.953),549I(0.802),550E(1.000),551M(0.978),552K(0.943),553K(0.958),554R(0.999),555E(0.934),556E(0.949),557L(0.993),558K(1.000),559F(0.777),561E(0.956),562P(0.980),563A(0.740),564K(0.999),566N(0.999),567L(0.966),568S(1.000),569L(0.937),570K(1.000),571L(0.942),572…
Pla_8G0003040.1	0	0	112.323	-7829.34	-7773.18	0
Pla_8G0003010.1	7.77e-16	4.31e-14	63.6534	-3758.2	-3726.37	0
Pla_8G0002990.1	0	0	377.123	-8578.81	-8390.25	96	2E(0.985),3D(1.000),4E(0.998),5A(1.000),7L(0.980),8D(0.998),9R(0.999),13D(0.981),14E(1.000),15E(0.999),16E(1.000),17V(0.996),19H(0.979),20H(1.000),21T(0.978),22I(0.976),23Y(1.000),25G(0.983),26K(1.000),28Y(0.983),29R(1.000),30R(1.000),31R(0.978),32R(0.976),33R(0.977),34H(1.000),35K(0.998),36R(0.983),37K(1.000),38T(0.999),40H(1.000),41K(0.999),42E(0.984),43K(1.000),44K(0.984),46K(0.984),47E(0.999)…
Pla_8G0002590.1	8.85e-05	0.00185	14.0604	-2116.05	-2109.02	0
Pla_8G0002580.1	3.66e-15	1.94e-13	60.5188	-6929.38	-6899.12	0
Pla_8G0002300.1	2.78e-09	8.97e-08	33.9796	-7964	-7947.01	0
Pla_8G0002190.1	0	0	261.017	-9105.1	-8974.59	45	2M(0.997),3T(0.994),5P(0.998),7R(0.899),8D(0.844),10L(0.896),12K(0.819),14K(0.920),15S(0.992),17Q(0.999),18S(0.907),19L(0.997),20D(1.000),21S(0.999),22F(0.911),24R(0.994),25I(0.912),26A(0.992),27Q(0.994),28I(0.915),30L(0.754),31S(0.896),32D(0.998),33L(0.810),35H(0.987),36C(1.000),38R(0.984),40E(0.928),41N(1.000),42L(0.995),44L(0.883),45K(0.998),46S(0.997),47N(0.936),48K(0.985),52I(0.912),53H(0.90…
Pla_8G0001990.1	0	0	130.142	-2700.55	-2635.48	61	2K(0.941),3T(0.980),5T(0.821),7N(1.000),8M(0.609),9Q(0.843),10L(0.999),11L(0.944),13D(0.967),15A(0.999),17L(0.796),18V(1.000),19L(0.999),313K(0.935),314A(0.964),315S(0.967),316V(0.945),319Q(0.964),320N(0.999),323K(0.943),324S(0.999),325A(0.961),326T(0.993),327T(0.924),329E(0.999),330P(0.995),331N(0.999),332K(0.998),334P(0.999),336N(0.998),337K(0.941),338P(0.999),339A(0.966),340E(0.934),342K(0.998…
Pla_8G0001880.1	1.37e-06	3.44e-05	21.9895	-2442.13	-2431.13	0
Pla_8G0001790.1	0	0	89.8237	-3032.72	-2987.81	10	389W(0.999),390V(0.956),391F(0.999),393I(1.000),394M(0.995),395V(0.995),396F(0.956),397V(0.999),399T(0.994),400D(0.954)
Pla_8G0001690.1	0	0	124.704	-7083.52	-7021.16	16	40P(0.589),646G(0.937),884A(0.931),885H(0.998),886L(0.914),887K(0.993),888L(0.995),889T(0.995),890E(0.996),892K(0.996),893S(0.998),895Q(0.926),897I(0.999),898P(0.921),899L(0.951),900K(0.940)
Pla_8G0001670.1	1.12e-07	3.12e-06	26.8224	-9784.38	-9770.97	2	262R(0.828),439Y(0.856)
Pla_8G0001450.1	0	0	82.6293	-6802.34	-6761.02	6	1045V(0.977),1047T(0.994),1048S(0.992),1051E(1.000),1054Y(0.835),1055L(0.995)
Pla_8G0001350.1	9.05e-05	0.00189	14.0186	-2634.59	-2627.58	0
Pla_8G0000990.1	1.04e-05	0.000242	18.1205	-1912.61	-1903.55	1	129E(0.966)
Pla_6G0000780.1	0	0	150.562	-2149.11	-2073.83	35	1A(0.999),2S(1.000),3D(1.000),4T(1.000),7E(0.986),8D(0.985),9V(0.846),10S(0.999),12K(0.985),13H(0.983),15Y(0.983),16S(0.999),17R(0.997),18S(0.999),19R(0.999),20S(0.999),21R(0.999),22S(1.000),23R(0.999),24E(1.000),25R(0.999),26K(0.985),27R(1.000),29S(0.999),30D(0.981),32E(1.000),34R(0.999),35K(1.000),36H(0.999),38S(0.984),39R(1.000),40S(0.999),41R(1.000),42S(1.000),44E(0.985)
Pla_6G0000920.1	6.15e-08	1.75e-06	27.9726	-11702.2	-11688.2	4	766A(0.508),1277S(0.989),1278T(0.852),1279S(0.845)
Pla_6G0001630.1	0	0	177.369	-2817.01	-2728.33	46	256N(0.987),258M(0.971),259E(1.000),261K(1.000),264K(0.999),265G(0.999),266L(0.991),267A(1.000),268L(1.000),269H(0.854),270D(1.000),271I(0.998),273V(1.000),274D(0.999),275F(1.000),277S(1.000),278S(1.000),279V(1.000),281V(0.989),283L(1.000),284L(1.000),285A(0.997),286E(0.990),287Y(1.000),289L(0.972),290S(0.987),291V(0.943),292G(0.989),293T(1.000),294N(1.000),295E(0.987),296K(1.000),297I(0.989),298…
Pla_6G0001800.1	0	0	93.2036	-3473.11	-3426.51	0
Pla_6G0003070.1	7.79e-06	0.000183	18.6651	-2878.95	-2869.62	0
Pla_6G0002560.1	0	0	118	-6247.05	-6188.05	10	672Q(0.993),673R(0.968),674S(0.979),675R(0.669),676P(0.937),677A(0.974),678D(0.998),680G(0.999),681T(0.955),683A(0.641)
Pla_2G0008480.1	1.08e-09	3.63e-08	35.8253	-4725.69	-4707.78	2	1M(0.857),4D(0.898)
Pla_2G0007900.1	1.22e-08	3.71e-07	31.1111	-5837.41	-5821.86	2	89D(0.879),90S(0.986)
Pla_2G0006810.1	0	0	150.238	-3081.1	-3005.98	17	62W(0.850),373K(0.999),374E(1.000),375R(0.783),377R(0.752),378W(0.997),379R(1.000),380R(1.000),381R(0.994),383R(0.970),384R(0.999),386G(0.978),387D(0.772),389E(0.994),391V(0.950),393N(0.998),394G(0.955)
Pla_2G0006190.1	2.81e-11	1.09e-09	42.9503	-1801.01	-1779.54	8	25V(0.991),27S(0.968),28E(0.972),31I(0.883),32E(0.849),34G(0.989),35T(0.985),36R(0.841)
Pla_2G0005660.1	0	0	182.021	-13870.6	-13779.6	64	1S(0.968),5A(0.806),7E(0.958),9A(0.857),10G(0.936),15A(0.829),17C(0.964),20C(0.818),21P(0.702),24R(0.737),25R(0.731),26S(0.871),29V(0.790),35E(0.971),37C(0.840),39P(0.861),41S(0.807),42L(0.911),44L(0.840),47P(0.859),48S(0.954),55G(0.823),1469D(0.908),1470I(0.833),1471N(0.957),1472E(0.713),1473C(0.855),1474D(0.969),1475E(0.829),1477E(0.897),1478A(0.614),1479A(0.814),1480S(0.860),1482L(0.991),1483C…
Pla_2G0005050.1	0	0	91.3285	-2243.8	-2198.14	28	5R(0.986),6C(0.995),7G(0.883),8S(0.824),9P(0.907),10A(0.996),11R(0.940),12A(0.987),13C(0.995),14A(0.988),16C(0.999),17V(0.987),18S(0.925),19P(0.760),20G(0.998),23S(0.798),24G(0.973),25R(0.929),26G(0.880),27Y(0.999),28G(0.878),30Q(0.817),31R(0.983),32G(0.997),35S(0.845),36I(0.988),37F(0.912),38K(0.999)
Pla_2G0004050.1	2.31e-09	7.5e-08	34.3403	-1954.65	-1937.48	4	2A(0.639),3E(0.889),4K(0.888),5E(0.870)
Pla_2G0004030.1	0.000244	0.00477	12.1632	-4082.48	-4076.39	0
Pla_2G0003730.1	0	0	74.5023	-11001	-10963.7	0
Pla_2G0003580.1	4.44e-16	2.49e-14	64.5227	-2347.38	-2315.12	13	1M(0.995),3S(0.991),6L(0.996),7K(0.978),8S(0.978),9F(0.987),10S(0.811),12H(0.978),14A(0.820),15L(0.978),16I(0.993),17T(0.816),18R(0.978)
Pla_2G0002800.1	1.46e-12	6.46e-11	48.7413	-6421.49	-6397.12	0
Pla_2G0002310.1	2.51e-05	0.000556	16.443	-2551.05	-2542.83	0
Pla_2G0002230.1	1.11e-16	6.39e-15	68.2433	-4501.29	-4467.17	14	486G(0.934),487Q(0.571),488Y(0.984),489Q(0.887),490S(0.933),491V(0.936),492S(0.599),494S(0.932),495V(0.928),496P(0.593),497E(0.988),498P(0.964),501W(0.893),502S(0.933)
Pla_2G0002080.1	5.11e-15	2.68e-13	59.867	-5113.86	-5083.93	1	120Q(0.811)
Pla_2G0001860.1	2.17e-08	6.36e-07	29.9883	-6199.17	-6184.18	3	2P(0.812),3I(0.755),563V(0.694)
Pla_2G0001420.1	2.16e-06	5.34e-05	21.1143	-8090.43	-8079.88	9	922G(0.608),923V(0.891),924V(0.802),926S(0.784),928W(0.696),929P(0.928),930T(0.668),931T(0.670),936Q(0.889)
Pla_2G0001160.1	0	0	73.836	-4011.45	-3974.53	11	2A(0.910),4V(0.921),6G(0.997),7A(0.928),8E(0.918),9V(0.994),10K(0.999),11V(0.997),13S(0.952),14K(0.911),15N(0.913)
Pla_2G0001100.1	0	0	376.046	-8676.63	-8488.6	0
Pla_2G0001020.1	1.24e-05	0.000286	17.7769	-2963.67	-2954.78	0
Pla_2G0000460.1	8.18e-12	3.35e-10	45.3648	-3387.77	-3365.08	3	286A(0.956),287F(0.976),288V(0.893)
Pla_2G0000130.1	0	0	76.7828	-5432.16	-5393.77	7	573I(0.934),574G(0.992),575A(0.998),576I(0.999),578E(0.999),579E(0.946),583K(0.835)
Pla_10G0012420.1	6.83e-14	3.33e-12	54.7557	-3425.91	-3398.53	19	457C(0.908),458Y(0.569),459Q(0.896),460H(0.976),462K(0.986),463S(0.920),465F(0.559),466P(0.902),467G(0.524),468A(0.905),469Y(0.984),470W(0.928),471T(0.862),472A(0.911),473F(0.548),474E(0.856),475G(0.914),477D(0.851),479G(0.934)
Pla_10G0012700.1	2.78e-16	1.58e-14	65.5618	-4463.29	-4430.51	7	1S(0.922),2R(0.921),3D(0.982),4A(0.986),5E(0.923),6R(0.847),7T(0.594)
Pla_10G0015250.1	0	0	150.132	-9789.14	-9714.07	15	910Y(0.987),912D(0.977),915V(0.974),919M(0.961),920V(0.726),923D(0.886),924E(0.771),929K(0.885),930D(0.889),931V(0.941),932E(0.859),933E(0.984),934T(0.982),935L(0.950),936R(0.821)
Pla_10G0015260.1	0	0	81.8554	-4290.07	-4249.14	60	276G(0.762),277A(0.945),278L(0.995),279S(0.851),280T(0.670),282N(0.963),284Y(0.736),286Q(0.986),287C(0.868),289Q(0.789),290Y(0.983),291L(0.941),292G(0.951),293I(0.966),294G(0.840),297A(0.825),298H(0.945),300R(0.730),301F(0.731),302V(0.915),303P(0.993),304Q(0.922),306A(0.756),307G(0.708),308G(0.642),309H(0.986),310T(0.740),312E(0.915),313A(0.687),314R(0.914),315I(0.967),316Q(0.901),317T(0.738),318…
Pla_10G0015440.1	2.39e-13	1.12e-11	52.2966	-1825.33	-1799.18	6	213S(0.999),216P(0.857),217D(0.900),218L(0.880),219A(0.995),221L(0.984)
Pla_10G0016360.1	4.27e-06	0.000102	19.8152	-7138.05	-7128.14	1	500S(0.987)
Pla_10G0016430.1	3.13e-07	8.4e-06	24.828	-3726.58	-3714.17	0
Pla_10G0017330.1	1.97e-10	7.11e-09	39.1414	-9376.74	-9357.17	2	865D(0.902),964R(0.909)
Pla_10G0017740.1	2.15e-07	5.89e-06	25.555	-6348.25	-6335.47	0
Pla_10G0017860.1	2.37e-09	7.67e-08	34.2898	-10206.2	-10189.1	0
Pla_10G0017890.1	2.58e-05	0.00057	16.3905	-1888.22	-1880.03	4	142D(0.502),143E(0.976),144A(0.824),145D(0.574)
Pla_10G0018370.1	1.67e-15	8.91e-14	62.0927	-3581.61	-3550.57	6	2T(0.998),3V(0.964),4L(0.876),5Q(0.984),6E(0.995),7V(0.877)
Pla_10G0018530.1	0.000357	0.00686	11.45	-3422.74	-3417.02	1	212R(0.984)
Pla_10G0018580.1	1.33e-15	7.17e-14	62.5188	-6930.13	-6898.87	5	597D(0.993),600S(0.989),601D(0.978),602E(0.913),603E(0.995)
Pla_10G0019470.1	0	0	126.809	-2705.92	-2642.51	44	64L(0.947),65T(0.963),67R(0.844),69E(0.986),70K(1.000),71T(0.946),72F(0.948),74C(0.999),75L(1.000),76K(1.000),77E(1.000),78L(0.923),80T(0.931),81S(1.000),83R(0.984),84C(0.998),85E(1.000),86D(0.974),88F(0.999),89R(0.982),90L(1.000),92S(0.961),93S(0.950),94S(0.948),95L(0.998),96E(0.993),97L(0.945),101P(1.000),102L(0.999),103E(0.935),104Q(0.999),105E(0.932),106N(0.997),107E(0.995),109L(0.945),110Q(0…
Pla_10G0019520.1	1.2e-07	3.34e-06	26.674	-3859.09	-3845.75	422	1M(0.517),2F(0.517),3Q(0.517),4A(0.517),5S(0.517),6N(0.517),7S(0.517),8E(0.517),9T(0.517),10F(0.517),11P(0.517),12S(0.517),13I(0.517),14L(0.517),15T(0.517),16A(0.517),17M(0.517),18L(0.517),19H(0.517),20A(0.517),21G(0.517),22G(0.517),23P(0.517),24L(0.517),25C(0.517),26S(0.517),27I(0.517),28L(0.517),29V(0.517),30G(0.517),31R(0.517),32F(0.517),33G(0.517),34C(0.517),35R(0.517),36V(0.517),37T(0.517),3…
Pla_10G0019670.1	4.13e-06	9.93e-05	19.8748	-8712.36	-8702.42	2	998A(0.884),999E(0.995)
Pla_10G0019740.1	1.86e-09	6.13e-08	34.7689	-3325.88	-3308.5	0
Pla_10G0019870.1	7.26e-12	2.99e-10	45.5992	-3646.32	-3623.52	10	29L(0.520),182V(0.858),183L(0.923),184E(0.667),185L(0.968),186E(0.991),187F(0.854),188R(0.836),301L(0.813),348D(0.839)
Pla_10G0020040.1	3.65e-06	8.81e-05	20.1141	-2755.47	-2745.42	0
Pla_10G0020920.1	0	0	92.8168	-3169.41	-3123.01	33	314A(0.930),315G(0.991),317Y(1.000),318I(0.994),320A(0.788),323L(0.505),324A(0.902),326L(0.894),327P(0.983),328L(0.994),329D(0.999),330L(1.000),331P(0.938),332A(0.894),333L(1.000),334L(0.865),336G(0.997),337C(0.985),339Q(0.976),340Q(0.931),341A(0.905),342G(0.815),343P(0.999),344G(0.878),345G(0.996),348G(0.969),350H(0.988),351R(0.901),354I(0.981),355Q(0.924),357Q(0.924),358A(0.930),362E(0.981)
Pla_3G0000280.1	1.22e-11	4.83e-10	44.5885	-3514.94	-3492.65	6	97L(0.977),98S(0.744),99T(0.598),100A(0.745),101N(0.962),104S(0.695)
Pla_3G0000410.1	0	0	88.7744	-4076.32	-4031.93	14	205N(0.918),206G(0.914),207K(0.985),208D(0.501),211L(0.988),213M(0.860),214S(0.864),216H(0.939),217T(0.852),218K(0.937),219V(0.858),220P(0.993),221W(0.998),222R(0.998)
Pla_3G0000630.1	0.000199	0.00395	12.5406	-4193.72	-4187.45	0
Pla_3G0001150.1	1.05e-15	5.74e-14	62.9738	-8377.76	-8346.27	7	1K(0.949),2R(0.723),990V(0.993),991K(0.996),992L(0.998),994L(0.852),996V(0.947)
Pla_3G0001520.1	8.87e-08	2.51e-06	27.2651	-7132.52	-7118.88	2	931P(0.829),933R(0.926)
Pla_3G0001620.1	1.05e-06	2.69e-05	22.4983	-3206.4	-3195.15	6	216K(0.992),217V(0.900),219K(0.679),220E(0.888),221P(0.914),223N(0.882)
Pla_3G0001700.1	1.62e-13	7.75e-12	53.0561	-1814.95	-1788.42	8	244L(0.976),245P(0.992),247L(0.859),249T(0.994),250L(0.990),252R(0.928),255K(0.999),256E(0.982)
Pla_3G0001720.1	3.37e-07	8.98e-06	24.6886	-3275.64	-3263.3	0
Pla_3G0002330.1	1.11e-16	6.39e-15	67.2589	-5966.9	-5933.27	8	160M(0.959),161D(1.000),162L(0.859),165L(0.686),166E(0.829),167A(0.848),168S(0.995),170L(0.830)
Pla_3G0002820.1	0	0	114.014	-2827.6	-2770.59	16	3R(0.911),4R(0.905),6S(0.999),8G(0.907),11S(0.995),12S(0.783),13R(0.995),14Q(0.932),15K(0.939),16P(0.995),18P(0.993),20S(0.999),21H(0.999),22N(0.994),24S(0.999),25E(0.917)
Pla_3G0003210.1	1.61e-07	4.43e-06	26.117	-2104.11	-2091.05	2	217S(0.534),218G(0.817)
Pla_3G0003910.1	0	0	161.675	-6553.32	-6472.48	16	724S(0.921),726S(0.999),728P(0.889),729V(0.993),730I(0.999),731R(0.991),732H(0.998),733L(0.924),734F(0.999),735A(0.924),738K(1.000),739D(0.923),740Y(0.999),741F(0.901),742A(0.998),744E(0.996)
Pla_3G0003760.1	0.000117	0.0024	13.539	-1238.1	-1231.33	0
Pla_3G0004260.1	4.11e-05	0.000896	15.5092	-4284.63	-4276.88	0
Pla_4G0008890.1	0	0	123.327	-7146.13	-7084.47	14	528T(0.657),700D(0.811),701R(0.953),703M(0.988),704L(0.640),705L(0.949),706A(0.946),707D(0.944),708S(0.947),709S(0.637),710E(0.625),711D(0.992),712E(0.992),713F(0.666)
Pla_4G0008920.1	2.26e-13	1.07e-11	52.407	-7489.43	-7463.23	0
Pla_4G0009180.1	7.53e-09	2.36e-07	32.0467	-4941.74	-4925.71	0
Pla_4G0009350.1	1.24e-05	0.000286	17.7754	-2945	-2936.12	0
Pla_4G0009570.1	1.4e-12	6.23e-11	48.8217	-2290.06	-2265.65	0
Pla_4G0009960.1	0	0	509.239	-11795.1	-11540.5	53	1075I(0.970),1076T(0.698),1077E(1.000),1078L(0.979),1081T(0.975),1082V(0.790),1083M(0.869),1084V(0.871),1087G(0.984),1090R(0.977),1091N(0.995),1093V(1.000),1094R(0.870),1095A(0.995),1096D(0.999),1097G(0.999),1099R(0.996),1100V(0.806),1101H(0.990),1102Q(0.995),1104P(0.992),1105D(0.993),1107T(0.858),1108L(0.995),1110I(1.000),1112K(0.991),1114Q(0.967),1115A(0.875),1116R(0.632),1117D(1.000),1118E(0.9…
Pla_4G0010080.1	1.58e-06	3.96e-05	21.7121	-2940.74	-2929.89	0
Pla_4G0011890.1	8.19e-09	2.56e-07	31.8834	-6503.09	-6487.15	2	755V(0.996),756S(0.996)
Pla_4G0012080.1	4.29e-10	1.5e-08	37.6214	-1692.74	-1673.93	5	1H(0.980),2T(0.991),3R(0.870),6E(0.931),8A(0.980)
Pla_6G0003430.1	1.56e-10	5.72e-09	39.5971	-6525.97	-6506.17	4	420V(0.948),421P(0.620),523G(0.738),524E(0.513)
Pla_6G0004280.1	0	0	105.974	-8084.36	-8031.38	26	949E(0.845),950E(0.865),954E(0.840),955G(0.962),963E(0.871),965P(0.862),967S(0.885),969S(0.862),970P(0.965),971R(0.796),973T(0.935),974T(0.931),978G(0.974),979D(0.851),980T(0.867),981G(0.869),982M(0.852),983R(0.822),984W(0.965),985A(0.855),986V(0.834),987L(0.851),991A(0.867),993P(0.956),994G(0.847),998R(0.819)
Pla_6G0003570.1	0	0	136.027	-4953.69	-4885.68	0
Pla_6G0003540.1	1.91e-08	5.65e-07	30.2428	-2780.1	-2764.97	2	1L(0.963),3G(0.971)
Pla_6G0004590.1	0	0	77.7555	-2683.77	-2644.89	0
Pla_6G0004800.1	0	0	121.01	-7120.04	-7059.53	15	23R(0.669),511A(0.918),783L(0.909),785G(0.952),786D(0.996),787V(0.995),788Y(0.999),791L(0.910),792Q(0.993),793K(0.999),794E(1.000),795A(0.922),796T(0.988),798E(0.996),799C(0.916)
Pla_6G0005670.1	0.000151	0.00306	13.052	-4710.26	-4703.73	1	219R(0.962)
Pla_6G0006390.1	8.44e-15	4.36e-13	58.8716	-5998.26	-5968.82	0
Pla_6G0006730.1	0	0	110.159	-3882	-3826.92	17	2I(0.691),5L(0.944),6F(0.914),7L(0.897),8P(0.995),9F(0.698),10M(0.991),11L(0.955),12G(0.900),13I(0.924),15L(0.893),16L(0.897),17W(0.961),18P(0.999),19C(0.988),20F(0.911),393T(0.618)
Pla_6G0006740.1	3.43e-06	8.35e-05	20.2314	-8467.06	-8456.95	0
Pla_13G0012690.1	0	0	71.5972	-4722.81	-4687.01	42	309A(0.932),310R(0.536),311Q(0.587),312M(0.968),313G(0.550),314I(0.914),315A(0.615),316A(0.930),317A(0.984),318S(0.553),319C(0.935),320S(0.592),321K(0.986),322S(0.988),323V(0.850),324W(0.980),326L(0.604),328P(0.940),329R(0.652),331P(0.935),332A(0.575),334G(0.543),335L(0.560),336R(0.957),337R(0.832),338P(0.559),340P(0.559),341G(0.928),342R(0.828),344G(0.651),346P(0.950),347G(0.644),348S(0.967),349…
Pla_13G0012220.1	2.89e-07	7.82e-06	24.9842	-4518.21	-4505.72	1	487P(0.837)
Pla_13G0012150.1	0	0	70.995	-2814.25	-2778.76	0
Pla_13G0011950.1	1.63e-06	4.06e-05	21.6624	-4601.54	-4590.71	0
Pla_13G0011250.1	3.62e-11	1.4e-09	42.4511	-4181.26	-4160.03	0
Pla_13G0005250.1	9.7e-05	0.00201	13.8883	-1394.08	-1387.13	0
Pla_13G0004960.1	0	0	125.664	-3477.04	-3414.21	16	505F(0.947),506A(1.000),507L(0.996),508S(0.999),509A(0.950),510M(0.988),512D(0.999),513Y(0.947),514D(1.000),516R(1.000),517T(0.947),518A(0.955),520H(1.000),522A(0.998),523A(0.949),525E(0.947)
Pla_13G0003020.1	0	0	177.276	-4342.19	-4253.55	15	647F(0.985),648N(0.905),650H(0.994),651S(0.999),652K(0.912),653E(0.909),654L(0.606),655L(0.972),656S(0.997),657G(0.924),658S(0.992),659Q(0.993),661P(0.998),662L(0.916),663S(0.999)
Pla_13G0002860.1	0	0	84.5959	-3194.51	-3152.22	208	91L(0.998),92E(0.946),93S(1.000),94T(0.966),96T(0.984),98L(0.938),99Q(0.972),100E(0.974),101A(1.000),102T(0.975),104S(0.999),105M(0.899),106S(0.966),107L(1.000),108V(0.977),109T(0.994),110Q(0.994),111F(0.976),112E(0.946),113Q(0.971),115V(0.971),116S(0.971),117S(0.995),118L(0.986),119Q(0.935),120S(0.955),121I(1.000),122M(1.000),123H(0.994),124D(0.997),125I(0.508),126Q(1.000),127N(0.992),128S(0.993…
Pla_13G0002790.1	1.49e-14	7.51e-13	57.7465	-2754.02	-2725.15	7	1M(0.921),2S(0.921),3M(0.875),4K(0.987),5P(0.924),6D(0.531),7K(0.989)
Pla_13G0002310.1	0	0	132.627	-4036.85	-3970.53	17	2H(1.000),3H(0.999),5Q(0.996),7L(1.000),8N(0.958),9A(0.963),10K(0.999),11H(0.999),12H(0.964),13G(0.960),14N(1.000),16T(0.962),19H(0.999),21K(0.999),22Q(1.000),24A(1.000),25E(0.956)
Pla_13G0002010.1	1.14e-07	3.18e-06	26.7794	-931.025	-917.635	4	102V(0.850),103S(0.844),104C(0.925),107P(0.966)
Pla_13G0001760.1	0.00035	0.00676	11.4909	-1016.16	-1010.42	0
Pla_13G0001520.1	6.21e-07	1.61e-05	23.5117	-4419.7	-4407.94	0
Pla_13G0001110.1	2.17e-09	7.08e-08	34.4682	-1543.29	-1526.05	8	188G(0.583),189S(0.985),190I(0.880),191S(0.941),192E(0.877),195L(0.845),197L(0.867),198L(0.868)
Pla_13G0010750.1	2.34e-06	5.72e-05	20.9656	-7865.55	-7855.07	0
Pla_13G0008450.1	9.1e-05	0.0019	14.0083	-4175.47	-4168.46	1	521S(0.982)
Pla_13G0008090.1	0	0	111.032	-5086.79	-5031.28	12	858K(0.892),860E(0.995),861E(0.994),862V(0.972),864V(0.886),865S(0.999),866A(0.999),869D(0.991),870Q(0.994),872W(0.998),873L(0.733),874R(0.903)
Pla_13G0008010.1	0	0	260.617	-4778.8	-4648.49	48	2E(0.996),3N(0.736),4E(0.986),5R(0.972),6L(0.914),8A(1.000),9V(0.753),10V(0.983),12D(0.991),13L(0.965),14K(0.969),15E(0.972),574T(0.999),575A(0.973),576E(1.000),577V(0.998),578A(0.999),580A(1.000),581N(0.999),582L(0.999),584N(1.000),586Y(0.974),587E(0.979),588N(0.978),589E(1.000),590K(0.999),591A(0.999),592M(0.976),593V(0.981),594T(0.977),595E(0.999),596T(0.976),597M(1.000),599K(1.000),600L(0.999…
Pla_13G0007950.1	0	0	90.5294	-3537.53	-3492.26	23	360S(0.998),361D(0.974),462L(0.933),463P(0.970),464G(0.996),465R(0.991),466A(0.970),467T(0.969),468S(0.932),469D(0.997),470S(0.760),471Q(0.995),473S(0.985),474C(0.999),475P(0.967),476S(0.970),477P(0.757),478K(0.988),479P(0.751),480P(0.952),481S(0.995),482T(0.834),483P(0.755)
Pla_13G0007820.1	0	0	106.679	-1803.97	-1750.63	0
Pla_13G0007670.1	4.74e-05	0.00102	15.2365	-10136.2	-10128.6	0
Pla_13G0007280.1	0	0	76.7704	-2857.92	-2819.53	12	450G(0.927),451S(0.998),452Q(0.911),454S(0.999),456L(0.986),458Q(0.991),459S(0.986),461V(0.918),462A(0.908),463T(0.895),464A(0.720),465N(0.911)
Pla_13G0007050.1	2.7e-07	7.33e-06	25.1149	-7957.43	-7944.87	1	511R(0.503)
Pla_13G0006730.1	2.33e-06	5.72e-05	20.9721	-4017.26	-4006.78	0
Pla_13G0006370.1	5.81e-06	0.000138	19.2236	-4144.39	-4134.78	0
Pla_13G0005720.1	4.54e-08	1.3e-06	28.5596	-3428.76	-3414.48	4	1L(0.667),2S(0.730),5S(0.943),6P(0.770)
Pla_1G0006290.1	0	0	109.121	-5117.52	-5062.96	0
Pla_1G0006710.1	1.81e-14	9.08e-13	57.363	-1217.48	-1188.8	14	139F(0.991),140R(0.949),141C(0.999),145E(0.989),146S(0.944),147T(0.945),148N(0.999),151G(0.941),152P(0.939),153T(0.947),154G(0.998),155I(0.991),157K(0.758),158E(0.996)
Pla_1G0007620.1	1.47e-08	4.41e-07	30.7451	-1930.27	-1914.9	0
Pla_1G0007890.1	7.47e-05	0.00157	14.3788	-3606.26	-3599.07	0
Pla_1G0008040.1	1.41e-09	4.7e-08	35.301	-1389.53	-1371.88	5	155Q(0.985),157P(0.898),158S(0.942),159L(0.801),162F(0.996)
Pla_1G0008070.1	0	0	74.5419	-5413.43	-5376.15	10	681E(0.844),682R(0.999),683K(0.850),684Q(0.849),685P(0.987),686T(0.999),689R(0.998),690N(0.854),691S(0.810),692E(0.864)
Pla_1G0008080.1	4.18e-05	0.000908	15.477	-6576.06	-6568.32	3	823H(0.991),824Q(0.986),825A(0.994)
Pla_1G0008560.1	1.21e-06	3.08e-05	22.2232	-1914.89	-1903.78	4	2T(0.540),3V(0.858),4A(0.533),5K(0.855)
Pla_1G0008610.1	2.46e-05	0.000547	16.4781	-1497.16	-1488.93	1	73S(0.997)
Pla_1G0009730.1	1.82e-08	5.41e-07	30.3353	-3936.04	-3920.88	0
Pla_1G0009840.1	7.72e-05	0.00162	14.3178	-4650.93	-4643.77	4	319A(0.938),320R(0.693),321H(0.932),322T(0.696)
Pla_1G0009900.1	1.71e-08	5.11e-07	30.4508	-4932.09	-4916.86	2	1G(0.721),2T(0.914)
Pla_1G0009940.1	0	0	98.1472	-3430.58	-3381.5	33	278S(0.658),279V(0.615),280L(0.956),281L(0.950),282F(0.963),283P(0.959),285L(0.970),286S(0.676),287A(0.992),289Y(0.701),290P(0.962),291G(0.682),292S(0.672),293T(0.648),294R(0.995),295S(0.976),296W(0.956),297M(0.602),298L(0.902),299R(0.633),300Q(0.941),301R(0.994),302S(0.992),304S(0.959),307S(0.715),310S(0.953),311S(0.991),312L(0.898),313P(0.994),314E(0.993),315P(0.945),316S(0.953),317P(0.957)
Pla_1G0010560.1	0.000126	0.00256	13.403	-2126.53	-2119.83	0
Pla_1G0011370.1	2.15e-09	7.04e-08	34.485	-4059.6	-4042.36	32	182E(0.977),183E(0.813),184H(0.968),188V(0.844),190R(0.913),191G(0.814),193P(0.745),195S(0.875),196S(0.696),201L(0.858),203S(0.855),205L(0.844),206R(0.970),208L(0.599),209H(0.810),212L(0.825),215H(0.801),217T(0.902),219D(0.963),220W(0.786),223S(0.932),224L(0.685),225P(0.867),229Q(0.558),230L(0.821),235R(0.844),238R(0.844),239C(0.976),240P(0.952),243S(0.929),244A(0.607),245E(0.921)
Pla_1G0012070.1	7.11e-11	2.65e-09	41.1326	-3013.33	-2992.77	0
Pla_1G0012360.1	9.99e-16	5.47e-14	63.1105	-7250.63	-7219.08	4	746L(0.982),747S(0.998),748L(0.998),749Q(0.983)
Pla_1G0012450.1	2.25e-09	7.32e-08	34.3962	-2520.24	-2503.04	6	2V(0.929),3E(0.796),4T(0.882),5G(0.998),6G(0.999),7R(0.933)
Pla_1G0012660.1	9.14e-06	0.000214	18.3605	-6480.51	-6471.33	4	2E(0.509),3P(0.829),4T(0.829),100A(0.936)
Pla_10G0011450.1	3.84e-05	0.000842	15.6338	-1575.85	-1568.03	0
Pla_10G0011680.1	0	0	298.267	-2524.27	-2375.13	0
Pla_10G0011890.1	0	0	189.922	-8204.81	-8109.85	20	771P(0.937),773N(0.998),774E(0.999),776S(0.936),777E(0.999),779P(0.999),780G(0.998),781V(0.781),782E(0.994),784P(0.997),785G(0.965),786R(0.998),787W(0.997),788H(0.977),790Y(0.998),791V(0.994),792S(0.988),793R(0.997),794T(0.959),795S(0.982)
Pla_5G0000820.1	0	0	71.6226	-7593.99	-7558.18	0
Pla_8G0008530.1	1.83e-05	0.000417	17.042	-2472.44	-2463.92	5	286V(0.999),287S(0.957),288V(0.904),289L(0.975),291F(0.977)
Pla_8G0008600.1	1.02e-07	2.88e-06	26.9872	-5608.38	-5594.89	0
Pla_8G0008640.1	7.61e-15	3.95e-13	59.0727	-10864.5	-10835	8	2K(0.732),686T(0.816),1503Y(1.000),1504S(0.834),1507Y(0.996),1508A(0.964),1509L(0.822),1511Y(0.834)
Pla_8G0008900.1	2.22e-12	9.55e-11	47.9188	-5985.23	-5961.27	21	313T(0.777),314A(0.618),318T(0.549),319T(0.605),321K(0.761),325H(0.773),327R(0.961),330S(0.559),331F(0.955),332E(0.832),333D(0.740),334A(0.919),338T(0.685),340L(0.761),341A(0.558),342G(0.779),347L(0.958),348S(0.540),350H(0.516),354L(0.588),357L(0.931)
Pla_14G0005810.1	1.29e-12	5.77e-11	48.9846	-3764.37	-3739.88	0
Pla_14G0005610.1	1.23e-05	0.000285	17.7947	-2041.39	-2032.49	0
Pla_14G0005440.1	0	0	217.6	-11521.3	-11412.5	28	1323Q(0.920),1324L(0.921),1325A(0.992),1326I(0.980),1327I(0.997),1329Q(0.984),1330E(0.991),1333L(0.994),1334F(0.983),1335S(0.999),1337T(0.995),1338V(0.894),1339R(0.920),1340E(0.895),1341N(0.923),1342L(0.991),1343D(0.992),1345Q(0.542),1346G(0.930),1347L(0.994),1348H(0.993),1349E(0.882),1350D(0.999),1352A(0.911),1356S(0.996),1357L(0.879),1358S(0.997),1361D(0.996)
Pla_14G0005210.1	8.31e-10	2.82e-08	36.3355	-1326.51	-1308.34	9	112G(0.944),113S(0.995),114L(0.949),115D(0.976),116S(0.997),117P(0.979),118R(0.994),119Q(0.980),120P(0.997)
Pla_14G0005140.1	0	0	103.48	-1423.45	-1371.71	18	2R(0.997),3G(0.968),4E(1.000),5S(0.997),6I(0.933),8R(0.997),10P(0.997),11N(0.998),12S(0.944),14F(0.942),17N(1.000),19H(0.959),20Q(0.999),21S(0.996),24E(1.000),25G(1.000),26E(0.959),28S(0.998)
Pla_14G0004430.1	2.28e-05	0.00051	16.6201	-4663.59	-4655.28	1	2F(0.856)
Pla_4G0006480.1	0	0	72.123	-1712.56	-1676.49	18	142G(0.829),143L(0.837),144S(0.993),145E(0.865),146L(0.838),147E(0.972),148E(0.842),150A(0.986),151A(0.975),152L(0.997),154N(0.995),155G(0.863),156P(0.804),157T(0.995),158V(0.966),159A(0.978),160R(0.802),161R(0.987)
Pla_4G0006710.1	2.31e-05	0.000514	16.6018	-2279.7	-2271.4	3	1M(0.618),6E(0.605),7Q(0.580)
Pla_4G0006800.1	2.84e-09	9.11e-08	33.9411	-3405.25	-3388.28	0
Pla_4G0006960.1	3.11e-07	8.37e-06	24.8426	-3221.07	-3208.65	2	271G(0.999),272R(0.917)
Pla_4G0006990.1	2.62e-07	7.14e-06	25.1718	-1463.94	-1451.35	4	153G(0.783),154L(0.873),155S(0.974),156H(0.516)
Pla_4G0007250.1	0	0	86.6888	-1019.14	-975.798	117	1M(0.559),2A(0.589),3R(0.602),4L(0.592),5P(0.593),6K(0.577),7L(0.602),8A(0.584),9V(0.585),10F(0.583),11D(0.598),12L(0.602),13D(0.595),14Y(0.593),15T(0.592),16L(0.592),17W(0.615),18P(0.593),19F(0.583),20W(0.615),21V(0.581),22D(0.567),23T(0.592),24H(0.578),25V(0.627),26D(0.567),27P(0.599),28P(0.593),29F(0.583),30H(0.578),31R(0.592),32S(0.640),33R(0.602),34T(0.631),35G(0.585),36E(0.569),37I(0.575),3…
Pla_4G0007920.1	0	0	206.309	-4076.02	-3972.87	39	1I(0.955),2A(0.996),3H(0.996),4S(0.979),5Y(1.000),6L(0.999),7E(0.998),9E(0.980),10T(0.997),11T(0.979),14N(0.962),15E(0.964),17M(0.818),18H(0.997),19L(0.939),20V(0.827),21N(0.983),22E(1.000),23A(0.986),25H(0.998),26E(1.000),27L(0.516),29G(0.993),30Q(0.997),31R(0.992),32S(0.996),33R(0.813),34N(0.998),36P(0.977),37Y(0.952),38P(0.996),39G(0.999),40D(0.998),41E(0.829),43A(0.980),45T(0.825),46K(0.994),…
Pla_4G0008030.1	0	0	72.4111	-5903.45	-5867.24	9	9N(0.839),11A(0.975),13S(0.857),14S(0.782),16I(0.687),17I(0.969),18L(0.980),19T(0.840),20E(0.962)
Pla_4G0008280.1	1.11e-08	3.4e-07	31.2915	-3899.02	-3883.38	3	209S(0.824),210K(0.896),211A(0.895)
Pla_16G0002360.1	2.78e-16	1.58e-14	65.5591	-3684.43	-3651.65	11	1A(0.998),2E(1.000),3T(0.926),4K(0.987),5I(0.999),6S(0.996),7F(0.860),8W(0.999),9S(0.999),10F(0.984),11P(0.984)
Pla_16G0002710.1	0	0	169.889	-12811.8	-12726.8	14	9D(0.904),10T(1.000),12P(0.994),13E(0.999),17R(0.987),18R(0.994),19S(0.950),20C(0.900),21I(0.997),23I(0.901),24V(0.907),25E(0.996),26W(0.981),27K(0.895)
Pla_16G0003090.1	4.79e-14	2.35e-12	55.4509	-6240.88	-6213.16	0
Pla_16G0003760.1	1.09e-05	0.000253	18.0279	-2730.89	-2721.88	2	336A(0.911),337S(0.989)
Pla_16G0006530.1	4.13e-07	1.1e-05	24.2948	-3721.94	-3709.79	0
Pla_16G0006550.1	0.000139	0.00282	13.2151	-1388.1	-1381.49	0
Pla_12G0004220.1	0	0	109.707	-6379.57	-6324.72	4	712L(0.820),713Y(0.998),714G(0.990),717L(0.958)
Pla_9G0017590.1	2.06e-12	8.96e-11	48.062	-2888.25	-2864.22	3	208I(0.907),209A(0.999),211K(0.997)

## Sheet: Table S12
Table S12 Significantly enriched (P<0.01) GO terms of the positively selected genes of the spotted seal.
Go_ID	GO_Term	Description	Count	geneID
GO:0035556	Biological Process	intracellular signal transduction	14	Pla_9G0005610.1/Pla_9G0005670.1/Pla_7G0005540.1/Pla_7G0000930.1/Pla_7G0000390.1/Pla_11G0004800.1/Pla_11G0004430.1/Pla_10G0005380.1/Pla_10G0002990.1/Pla_3G0009430.1/Pla_11G0009790.1/Pla_1G0000590.1/Pla_6G0003070.1/Pla_3G0002330.1
GO:0007043	Biological Process	cell-cell junction assembly	4	Pla_12G0002510.1/Pla_2G0001860.1/Pla_3G0000630.1/Pla_6G0006730.1
GO:0016339	Biological Process	calcium-dependent cell-cell adhesion via plasma membrane cell adhesion molecules	4	Pla_12G0002510.1/Pla_2G0001860.1/Pla_3G0000630.1/Pla_6G0006730.1
GO:0034332	Biological Process	adherens junction organization	4	Pla_12G0002510.1/Pla_2G0001860.1/Pla_3G0000630.1/Pla_6G0006730.1
GO:0044331	Biological Process	cell-cell adhesion mediated by cadherin	4	Pla_12G0002510.1/Pla_2G0001860.1/Pla_3G0000630.1/Pla_6G0006730.1
GO:0004725	Molecular Function	protein tyrosine phosphatase activity	6	Pla_7G0005380.1/Pla_1G0001730.1/Pla_15G0008750.1/Pla_15G0009450.1/Pla_12G0003380.1/Pla_3G0003760.1
GO:0006338	Biological Process	chromatin remodeling	6	Pla_5G0007010.1/Pla_4G0001220.1/Pla_13G0018440.1/Pla_12G0015440.1/Pla_6G0004280.1/Pla_13G0010750.1
GO:0098742	Biological Process	cell-cell adhesion via plasma-membrane adhesion molecules	4	Pla_12G0002510.1/Pla_2G0001860.1/Pla_3G0000630.1/Pla_6G0006730.1
GO:0072583	Biological Process	clathrin-dependent endocytosis	3	Pla_12G0008820.1/Pla_9G0013950.1/Pla_1G0012360.1
GO:0006810	Biological Process	transport	4	Pla_10G0007360.1/Pla_4G0004900.1/Pla_8G0003010.1/Pla_1G0012450.1
GO:0016342	Cellular Component	catenin complex	4	Pla_12G0002510.1/Pla_2G0001860.1/Pla_3G0000630.1/Pla_6G0006730.1
GO:0000785	Cellular Component	chromatin	9	Pla_9G0018380.1/Pla_9G0014230.1/Pla_4G0002910.1/Pla_5G0007010.1/Pla_4G0001220.1/Pla_12G0015440.1/Pla_12G0014940.1/Pla_6G0004280.1/Pla_13G0010750.1
GO:0004713	Molecular Function	protein tyrosine kinase activity	7	Pla_11G0007120.1/Pla_4G0002390.1/Pla_12G0004020.1/Pla_13G0018440.1/Pla_8G0002300.1/Pla_3G0000280.1/Pla_8G0008900.1
GO:0000902	Biological Process	cell morphogenesis	4	Pla_12G0002510.1/Pla_2G0001860.1/Pla_3G0000630.1/Pla_6G0006730.1
GO:0007275	Biological Process	multicellular organism development	9	Pla_8G0005600.1/Pla_11G0007120.1/Pla_12G0003380.1/Pla_12G0002510.1/Pla_8G0002300.1/Pla_2G0001860.1/Pla_3G0000630.1/Pla_6G0006730.1/Pla_8G0008900.1
GO:0000149	Molecular Function	SNARE binding	5	Pla_15G0003890.1/Pla_2G0006810.1/Pla_2G0003730.1/Pla_13G0007950.1/Pla_1G0009940.1
GO:0090575	Cellular Component	RNA polymerase II transcription regulator complex	3	Pla_3G0011110.1/Pla_2G0002310.1/Pla_13G0002790.1
GO:0016311	Biological Process	dephosphorylation	7	Pla_7G0005380.1/Pla_12G0013800.1/Pla_12G0008820.1/Pla_3G0007960.1/Pla_15G0008750.1/Pla_15G0009450.1/Pla_3G0003760.1
GO:0004114	Molecular Function	3',5'-cyclic-nucleotide phosphodiesterase activity	3	Pla_12G0003670.1/Pla_8G0005310.1/Pla_13G0005720.1
GO:0045296	Molecular Function	cadherin binding	4	Pla_12G0002510.1/Pla_2G0001860.1/Pla_3G0000630.1/Pla_6G0006730.1
GO:0098609	Biological Process	cell-cell adhesion	8	Pla_4G0003810.1/Pla_1G0001220.1/Pla_12G0002510.1/Pla_2G0001860.1/Pla_3G0000630.1/Pla_6G0006730.1/Pla_1G0012660.1/Pla_5G0000820.1
GO:0008013	Molecular Function	beta-catenin binding	4	Pla_12G0002510.1/Pla_2G0001860.1/Pla_3G0000630.1/Pla_6G0006730.1
GO:0005230	Molecular Function	extracellular ligand-gated monoatomic ion channel activity	4	Pla_8G0001990.1/Pla_8G0001790.1/Pla_10G0019870.1/Pla_8G0008530.1
GO:0016477	Biological Process	cell migration	7	Pla_12G0013560.1/Pla_15G0010150.1/Pla_12G0002510.1/Pla_14G0001410.1/Pla_2G0001860.1/Pla_3G0000630.1/Pla_6G0006730.1
GO:0005912	Cellular Component	adherens junction	5	Pla_12G0002510.1/Pla_2G0001860.1/Pla_3G0000630.1/Pla_6G0006730.1/Pla_1G0012660.1
GO:0001525	Biological Process	angiogenesis	3	Pla_7G0002000.1/Pla_11G0000580.1/Pla_16G0006530.1
GO:0016772	Molecular Function	transferase activity, transferring phosphorus-containing groups	2	Pla_5G0003120.1/Pla_2G0001420.1
GO:0019838	Molecular Function	growth factor binding	2	Pla_11G0007120.1/Pla_8G0002300.1
GO:0035721	Biological Process	intraciliary retrograde transport	2	Pla_3G0010880.1/Pla_8G0001670.1
GO:0006470	Biological Process	protein dephosphorylation	7	Pla_9G0006090.1/Pla_7G0005380.1/Pla_3G0007960.1/Pla_15G0004410.1/Pla_15G0008750.1/Pla_15G0009450.1/Pla_3G0003760.1
GO:0006506	Biological Process	GPI anchor biosynthetic process	3	Pla_5G0003120.1/Pla_1G0004610.1/Pla_4G0009570.1
GO:0034220	Biological Process	monoatomic ion transmembrane transport	4	Pla_8G0001990.1/Pla_8G0001790.1/Pla_10G0019870.1/Pla_8G0008530.1
GO:0005216	Molecular Function	monoatomic ion channel activity	9	Pla_11G0004900.1/Pla_4G0002560.1/Pla_4G0004670.1/Pla_9G0006990.1/Pla_8G0001990.1/Pla_8G0001790.1/Pla_10G0019870.1/Pla_8G0008530.1/Pla_16G0002710.1
GO:0005789	Cellular Component	endoplasmic reticulum membrane	11	Pla_10G0004950.1/Pla_10G0000520.1/Pla_9G0013350.1/Pla_3G0007740.1/Pla_8G0007430.1/Pla_5G0003120.1/Pla_1G0004610.1/Pla_2G0004030.1/Pla_1G0009840.1/Pla_1G0011370.1/Pla_4G0008030.1
GO:0006611	Biological Process	protein export from nucleus	2	Pla_14G0007830.1/Pla_13G0016930.1
GO:0006900	Biological Process	vesicle budding from membrane	2	Pla_8G0008070.1/Pla_12G0002960.1
GO:0016581	Cellular Component	NuRD complex	2	Pla_12G0015440.1/Pla_1G0009730.1
GO:0031145	Biological Process	anaphase-promoting complex-dependent catabolic process	2	Pla_8G0001350.1/Pla_10G0018370.1
GO:0032511	Biological Process	late endosome to vacuole transport via multivesicular body sorting pathway	2	Pla_8G0008070.1/Pla_12G0002960.1
GO:0045727	Biological Process	positive regulation of translation	2	Pla_8G0005690.1/Pla_11G0009990.1
GO:0007156	Biological Process	homophilic cell adhesion via plasma membrane adhesion molecules	7	Pla_9G0002220.1/Pla_11G0008630.1/Pla_12G0002510.1/Pla_8G0001450.1/Pla_2G0001860.1/Pla_3G0000630.1/Pla_6G0006730.1
GO:0005096	Molecular Function	GTPase activator activity	8	Pla_9G0005610.1/Pla_12G0013560.1/Pla_1G0002860.1/Pla_4G0000680.1/Pla_6G0003070.1/Pla_10G0019670.1/Pla_6G0004590.1/Pla_1G0007890.1
GO:0009451	Biological Process	RNA modification	2	Pla_5G0006050.1/Pla_12G0015990.1
GO:0009982	Molecular Function	pseudouridine synthase activity	2	Pla_5G0006050.1/Pla_12G0015990.1
GO:0005261	Molecular Function	monoatomic cation channel activity	3	Pla_11G0004900.1/Pla_15G0001810.1/Pla_13G0013910.1
GO:0006418	Biological Process	tRNA aminoacylation for protein translation	3	Pla_12G0005830.1/Pla_11G0009690.1/Pla_2G0001160.1
GO:0008081	Molecular Function	phosphoric diester hydrolase activity	4	Pla_12G0003670.1/Pla_8G0005310.1/Pla_3G0002330.1/Pla_13G0005720.1
GO:0005771	Cellular Component	multivesicular body	2	Pla_8G0008070.1/Pla_12G0002960.1
GO:0006469	Biological Process	negative regulation of protein kinase activity	2	Pla_1G0001730.1/Pla_15G0009450.1
GO:0017156	Biological Process	calcium-ion regulated exocytosis	2	Pla_15G0003890.1/Pla_13G0007950.1
GO:0030687	Cellular Component	preribosome, large subunit precursor	2	Pla_12G0003630.1/Pla_10G0018580.1
GO:0005769	Cellular Component	early endosome	4	Pla_9G0011250.1/Pla_8G0007150.1/Pla_9G0007620.1/Pla_2G0003730.1
GO:0004843	Molecular Function	cysteine-type deubiquitinase activity	5	Pla_9G0005430.1/Pla_7G0003520.1/Pla_4G0004160.1/Pla_14G0001410.1/Pla_13G0003020.1
GO:0005635	Cellular Component	nuclear envelope	3	Pla_10G0005550.1/Pla_15G0009670.1/Pla_3G0002820.1
GO:0030276	Molecular Function	clathrin binding	3	Pla_12G0008820.1/Pla_15G0003890.1/Pla_13G0007950.1
GO:0004089	Molecular Function	carbonate dehydratase activity	2	Pla_12G0002850.1/Pla_2G0000460.1
GO:0022848	Molecular Function	acetylcholine-gated monoatomic cation-selective channel activity	2	Pla_8G0001790.1/Pla_8G0008530.1
GO:0045214	Biological Process	sarcomere organization	2	Pla_6G0004800.1/Pla_1G0006710.1
GO:0051301	Biological Process	cell division	2	Pla_10G0016430.1/Pla_10G0018370.1
GO:0090263	Biological Process	positive regulation of canonical Wnt signaling pathway	2	Pla_2G0007900.1/Pla_13G0008090.1
GO:0003714	Molecular Function	transcription corepressor activity	5	Pla_9G0014230.1/Pla_11G0007370.1/Pla_2G0001020.1/Pla_3G0001520.1/Pla_1G0009730.1
GO:0043547	Biological Process	positive regulation of GTPase activity	4	Pla_9G0005610.1/Pla_12G0013560.1/Pla_5G0003010.1/Pla_6G0004590.1
GO:0030198	Biological Process	extracellular matrix organization	5	Pla_11G0007560.1/Pla_8G0003040.1/Pla_2G0001100.1/Pla_4G0009960.1/Pla_6G0003570.1
GO:0009058	Biological Process	biosynthetic process	3	Pla_8G0007430.1/Pla_15G0002520.1/Pla_5G0005880.1
GO:0001522	Biological Process	pseudouridine synthesis	2	Pla_5G0006050.1/Pla_12G0015990.1
GO:0031514	Cellular Component	motile cilium	2	Pla_15G0004600.1/Pla_2G0002800.1
GO:0032266	Molecular Function	phosphatidylinositol-3-phosphate binding	2	Pla_11G0003990.1/Pla_2G0007900.1
GO:0006811	Biological Process	monoatomic ion transport	9	Pla_11G0004900.1/Pla_4G0002560.1/Pla_4G0004670.1/Pla_9G0006990.1/Pla_8G0001990.1/Pla_8G0001790.1/Pla_10G0019870.1/Pla_8G0008530.1/Pla_16G0002710.1
GO:0004812	Molecular Function	aminoacyl-tRNA ligase activity	3	Pla_12G0005830.1/Pla_11G0009690.1/Pla_2G0001160.1
GO:0005680	Cellular Component	anaphase-promoting complex	2	Pla_8G0001350.1/Pla_10G0018370.1
GO:0006261	Biological Process	DNA-templated DNA replication	2	Pla_6G0001630.1/Pla_4G0008280.1
GO:0004714	Molecular Function	transmembrane receptor protein tyrosine kinase activity	3	Pla_11G0007120.1/Pla_8G0002300.1/Pla_8G0008900.1
GO:0022857	Molecular Function	transmembrane transporter activity	9	Pla_10G0007360.1/Pla_9G0015910.1/Pla_5G0005760.1/Pla_14G0001600.1/Pla_8G0002990.1/Pla_10G0019520.1/Pla_3G0000410.1/Pla_6G0003540.1/Pla_1G0012450.1
GO:0006270	Biological Process	DNA replication initiation	2	Pla_2G0003580.1/Pla_10G0016430.1
GO:0006936	Biological Process	muscle contraction	2	Pla_7G0002000.1/Pla_9G0010880.1
GO:0006334	Biological Process	nucleosome assembly	3	Pla_14G0001080.1/Pla_13G0001760.1/Pla_1G0012070.1
GO:0006974	Biological Process	DNA damage response	3	Pla_5G0004640.1/Pla_13G0018440.1/Pla_14G0001080.1
GO:0018105	Biological Process	peptidyl-serine phosphorylation	3	Pla_7G0005540.1/Pla_10G0005380.1/Pla_8G0008600.1
GO:0033674	Biological Process	positive regulation of kinase activity	3	Pla_11G0007120.1/Pla_8G0002300.1/Pla_8G0008900.1
GO:0006886	Biological Process	intracellular protein transport	7	Pla_11G0000540.1/Pla_10G0005550.1/Pla_15G0009670.1/Pla_13G0016930.1/Pla_1G0006290.1/Pla_1G0009940.1/Pla_1G0012360.1
GO:0007034	Biological Process	vacuolar transport	2	Pla_8G0008070.1/Pla_12G0002960.1
GO:0009898	Cellular Component	cytoplasmic side of plasma membrane	2	Pla_8G0008070.1/Pla_12G0002960.1
GO:0070382	Cellular Component	exocytic vesicle	2	Pla_15G0003890.1/Pla_13G0007950.1
GO:0042393	Molecular Function	histone binding	4	Pla_4G0004720.1/Pla_4G0001220.1/Pla_13G0018440.1/Pla_12G0015440.1
GO:0004672	Molecular Function	protein kinase activity	17	Pla_7G0005540.1/Pla_11G0004800.1/Pla_10G0005380.1/Pla_9G0011250.1/Pla_3G0009080.1/Pla_3G0009430.1/Pla_11G0007120.1/Pla_1G0000590.1/Pla_4G0002390.1/Pla_12G0004020.1/Pla_8G0004350.1/Pla_8G0002300.1/Pla_10G0018530.1/Pla_3G0000280.1/Pla_4G0011890.1/Pla_8G0008600.1/Pla_8G0008900.1
GO:0000166	Molecular Function	nucleotide binding	5	Pla_12G0005830.1/Pla_9G0013350.1/Pla_11G0009690.1/Pla_14G0002600.1/Pla_2G0001160.1
GO:0016192	Biological Process	vesicle-mediated transport	6	Pla_15G0006670.1/Pla_12G0014310.1/Pla_2G0000130.1/Pla_1G0006290.1/Pla_1G0009940.1/Pla_1G0012360.1
GO:0003341	Biological Process	cilium movement	2	Pla_4G0003830.1/Pla_15G0004600.1
GO:0030317	Biological Process	flagellated sperm motility	2	Pla_4G0004670.1/Pla_2G0002800.1
GO:0030864	Cellular Component	cortical actin cytoskeleton	2	Pla_11G0000540.1/Pla_10G0019670.1
GO:0048015	Biological Process	phosphatidylinositol-mediated signaling	2	Pla_15G0010150.1/Pla_3G0002330.1
GO:0016791	Molecular Function	phosphatase activity	3	Pla_12G0013800.1/Pla_15G0000290.1/Pla_4G0007250.1
GO:0060271	Biological Process	cilium assembly	5	Pla_3G0010880.1/Pla_15G0004600.1/Pla_15G0001720.1/Pla_1G0000570.1/Pla_8G0001670.1
GO:0031267	Molecular Function	small GTPase binding	6	Pla_11G0000540.1/Pla_10G0005550.1/Pla_15G0009670.1/Pla_13G0016930.1/Pla_2G0000130.1/Pla_6G0004590.1
GO:0043197	Cellular Component	dendritic spine	2	Pla_4G0001570.1/Pla_3G0004260.1
GO:0036503	Biological Process	ERAD pathway	3	Pla_10G0000520.1/Pla_11G0009230.1/Pla_1G0001260.1
GO:0006468	Biological Process	protein phosphorylation	17	Pla_7G0005540.1/Pla_11G0004800.1/Pla_10G0005380.1/Pla_9G0011250.1/Pla_3G0009080.1/Pla_3G0009430.1/Pla_11G0007120.1/Pla_1G0000590.1/Pla_4G0002390.1/Pla_12G0004020.1/Pla_8G0004350.1/Pla_8G0002300.1/Pla_10G0018530.1/Pla_3G0000280.1/Pla_4G0011890.1/Pla_8G0008600.1/Pla_8G0008900.1
GO:0045944	Biological Process	positive regulation of transcription by RNA polymerase II	8	Pla_9G0013730.1/Pla_9G0013640.1/Pla_4G0004720.1/Pla_15G0013320.1/Pla_12G0014920.1/Pla_13G0002790.1/Pla_1G0008610.1/Pla_8G0008600.1
GO:0018107	Biological Process	peptidyl-threonine phosphorylation	2	Pla_11G0004800.1/Pla_4G0011890.1
GO:0005085	Molecular Function	guanyl-nucleotide exchange factor activity	7	Pla_9G0005610.1/Pla_7G0000930.1/Pla_11G0004430.1/Pla_11G0009790.1/Pla_13G0018180.1/Pla_2G0003730.1/Pla_2G0000130.1
GO:0030117	Cellular Component	membrane coat	2	Pla_1G0006290.1/Pla_1G0012360.1
GO:0050839	Molecular Function	cell adhesion molecule binding	2	Pla_11G0007560.1/Pla_5G0000820.1
GO:0004888	Molecular Function	transmembrane signaling receptor activity	7	Pla_15G0006280.1/Pla_5G0003210.1/Pla_8G0002580.1/Pla_8G0001990.1/Pla_8G0001790.1/Pla_10G0019870.1/Pla_8G0008530.1
GO:0055085	Biological Process	transmembrane transport	16	Pla_11G0004900.1/Pla_9G0015910.1/Pla_9G0013350.1/Pla_4G0002560.1/Pla_4G0004670.1/Pla_8G0007150.1/Pla_9G0006990.1/Pla_5G0005760.1/Pla_14G0001600.1/Pla_8G0002990.1/Pla_10G0019520.1/Pla_3G0000410.1/Pla_6G0003540.1/Pla_1G0012450.1/Pla_14G0005440.1/Pla_16G0002710.1
GO:0005546	Molecular Function	phosphatidylinositol-4,5-bisphosphate binding	2	Pla_11G0003990.1/Pla_2G0007900.1
GO:0042383	Cellular Component	sarcolemma	2	Pla_11G0006840.1/Pla_14G0003090.1
GO:0005759	Cellular Component	mitochondrial matrix	3	Pla_12G0005830.1/Pla_12G0004650.1/Pla_6G0001800.1
GO:0043087	Biological Process	regulation of GTPase activity	3	Pla_9G0014610.1/Pla_15G0008050.1/Pla_4G0000680.1
GO:0007169	Biological Process	transmembrane receptor protein tyrosine kinase signaling pathway	4	Pla_10G0002990.1/Pla_11G0007120.1/Pla_8G0002300.1/Pla_8G0008900.1
GO:0003712	Molecular Function	transcription coregulator activity	4	Pla_4G0002910.1/Pla_10G0016360.1/Pla_4G0010080.1/Pla_1G0008610.1
GO:0004222	Molecular Function	metalloendopeptidase activity	5	Pla_8G0003040.1/Pla_2G0001100.1/Pla_4G0009960.1/Pla_6G0003570.1/Pla_1G0011370.1
GO:0046983	Molecular Function	protein dimerization activity	6	Pla_9G0018380.1/Pla_3G0011110.1/Pla_13G0018400.1/Pla_2G0002310.1/Pla_10G0012700.1/Pla_4G0009180.1
GO:0005938	Cellular Component	cell cortex	2	Pla_9G0005610.1/Pla_4G0000680.1
GO:0031625	Molecular Function	ubiquitin protein ligase binding	2	Pla_9G0004580.1/Pla_12G0005420.1
GO:0004674	Molecular Function	protein serine/threonine kinase activity	9	Pla_7G0005540.1/Pla_11G0004800.1/Pla_10G0005380.1/Pla_3G0009430.1/Pla_1G0000590.1/Pla_4G0002390.1/Pla_8G0004350.1/Pla_4G0011890.1/Pla_8G0008600.1
GO:0000413	Biological Process	protein peptidyl-prolyl isomerization	2	Pla_10G0005460.1/Pla_5G0006100.1
GO:0004553	Molecular Function	hydrolase activity, hydrolyzing O-glycosyl compounds	2	Pla_5G0003480.1/Pla_8G0001690.1
GO:0004601	Molecular Function	peroxidase activity	2	Pla_12G0009610.1/Pla_12G0004220.1
GO:0005245	Molecular Function	voltage-gated calcium channel activity	2	Pla_13G0016360.1/Pla_16G0002710.1
GO:0007155	Biological Process	cell adhesion	8	Pla_15G0004450.1/Pla_11G0007560.1/Pla_11G0008630.1/Pla_12G0002510.1/Pla_8G0001450.1/Pla_2G0001860.1/Pla_3G0000630.1/Pla_6G0006730.1
GO:0031012	Cellular Component	extracellular matrix	5	Pla_11G0007560.1/Pla_8G0003040.1/Pla_2G0001100.1/Pla_4G0009960.1/Pla_6G0003570.1
GO:0005770	Cellular Component	late endosome	2	Pla_9G0011250.1/Pla_2G0003730.1
GO:0061844	Biological Process	antimicrobial humoral immune response mediated by antimicrobial peptide	2	Pla_5G0003010.1/Pla_3G0003210.1
GO:0000122	Biological Process	negative regulation of transcription by RNA polymerase II	7	Pla_9G0015790.1/Pla_9G0014230.1/Pla_11G0007370.1/Pla_10G0017740.1/Pla_3G0003910.1/Pla_13G0002790.1/Pla_1G0009730.1
GO:0090630	Biological Process	activation of GTPase activity	2	Pla_9G0005610.1/Pla_7G0000930.1
GO:0006816	Biological Process	calcium ion transport	2	Pla_13G0016360.1/Pla_13G0013910.1
GO:0006351	Biological Process	DNA-templated transcription	3	Pla_10G0004400.1/Pla_6G0004280.1/Pla_13G0001110.1
GO:0006888	Biological Process	endoplasmic reticulum to Golgi vesicle-mediated transport	4	Pla_3G0007740.1/Pla_1G0006290.1/Pla_1G0009940.1/Pla_4G0008030.1
GO:0008168	Molecular Function	methyltransferase activity	3	Pla_10G0018580.1/Pla_3G0003910.1/Pla_13G0012150.1
GO:0010468	Biological Process	regulation of gene expression	4	Pla_9G0003390.1/Pla_3G0001150.1/Pla_3G0003910.1/Pla_13G0010750.1
GO:0001786	Molecular Function	phosphatidylserine binding	2	Pla_15G0003890.1/Pla_13G0007950.1
GO:0003690	Molecular Function	double-stranded DNA binding	2	Pla_4G0008920.1/Pla_13G0001760.1
GO:0016592	Cellular Component	mediator complex	2	Pla_10G0016360.1/Pla_1G0008610.1
GO:0043235	Cellular Component	receptor complex	4	Pla_11G0007120.1/Pla_8G0004350.1/Pla_8G0002300.1/Pla_8G0008900.1
GO:0005262	Molecular Function	calcium channel activity	2	Pla_9G0006990.1/Pla_15G0002380.1
GO:0000245	Biological Process	spliceosomal complex assembly	1	Pla_7G0005540.1
GO:0003688	Molecular Function	DNA replication origin binding	1	Pla_10G0016430.1
GO:0004602	Molecular Function	glutathione peroxidase activity	1	Pla_12G0009610.1
GO:0005272	Molecular Function	sodium channel activity	1	Pla_15G0002380.1
GO:0005452	Molecular Function	solute:inorganic anion antiporter activity	1	Pla_8G0002990.1
GO:0006694	Biological Process	steroid biosynthetic process	1	Pla_13G0016140.1
GO:0008307	Molecular Function	structural constituent of muscle	1	Pla_1G0006710.1
GO:0008331	Molecular Function	high voltage-gated calcium channel activity	1	Pla_16G0002710.1
GO:0008543	Biological Process	fibroblast growth factor receptor signaling pathway	1	Pla_8G0008900.1
GO:0015279	Molecular Function	store-operated calcium channel activity	1	Pla_9G0006990.1
GO:0015701	Biological Process	bicarbonate transport	1	Pla_8G0002990.1
GO:0015813	Biological Process	L-glutamate transmembrane transport	1	Pla_1G0012450.1
GO:0017134	Molecular Function	fibroblast growth factor binding	1	Pla_8G0008900.1
GO:0018279	Biological Process	protein N-linked glycosylation via asparagine	1	Pla_11G0009230.1
GO:0030126	Cellular Component	COPI vesicle coat	1	Pla_1G0006290.1
GO:0032958	Biological Process	inositol phosphate biosynthetic process	1	Pla_9G0012340.1
GO:0034599	Biological Process	cellular response to oxidative stress	1	Pla_8G0007590.1
GO:0036065	Biological Process	fucosylation	1	Pla_15G0000140.1
GO:0036158	Biological Process	outer dynein arm assembly	1	Pla_4G0003830.1
GO:0042800	Molecular Function	histone H3K4 methyltransferase activity	1	Pla_6G0000920.1
GO:0045786	Biological Process	negative regulation of cell cycle	1	Pla_15G0010630.1
GO:0051231	Biological Process	spindle elongation	1	Pla_13G0017370.1
GO:0061665	Molecular Function	SUMO ligase activity	1	Pla_4G0002910.1
GO:0097192	Biological Process	extrinsic apoptotic signaling pathway in absence of ligand	1	Pla_15G0006280.1
GO:2000311	Biological Process	regulation of AMPA receptor activity	1	Pla_13G0016360.1
GO:0003779	Molecular Function	actin binding	5	Pla_7G0002000.1/Pla_11G0000540.1/Pla_9G0011250.1/Pla_3G0006810.1/Pla_15G0004450.1
GO:0043231	Cellular Component	intracellular membrane-bounded organelle	5	Pla_9G0005670.1/Pla_12G0013560.1/Pla_12G0008820.1/Pla_11G0004740.1/Pla_12G0003890.1
GO:0000139	Cellular Component	Golgi membrane	4	Pla_3G0007740.1/Pla_1G0004610.1/Pla_14G0003610.1/Pla_1G0009940.1
GO:0000049	Molecular Function	tRNA binding	2	Pla_11G0003170.1/Pla_2G0001160.1
GO:0001664	Molecular Function	G protein-coupled receptor binding	2	Pla_11G0000750.1/Pla_16G0003760.1
GO:0007507	Biological Process	heart development	2	Pla_4G0003830.1/Pla_14G0003090.1
GO:0048856	Biological Process	anatomical structure development	2	Pla_5G0003520.1/Pla_12G0003380.1
GO:0001540	Molecular Function	amyloid-beta binding	1	Pla_4G0001570.1
GO:0001726	Cellular Component	ruffle	1	Pla_12G0013560.1
GO:0004407	Molecular Function	histone deacetylase activity	1	Pla_10G0017740.1
GO:0005248	Molecular Function	voltage-gated sodium channel activity	1	Pla_11G0004900.1
GO:0006695	Biological Process	cholesterol biosynthetic process	1	Pla_8G0007430.1
GO:0007187	Biological Process	G protein-coupled receptor signaling pathway, coupled to cyclic nucleotide second messenger	1	Pla_7G0001870.1
GO:0007288	Biological Process	sperm axoneme assembly	1	Pla_15G0001720.1
GO:0009395	Biological Process	phospholipid catabolic process	1	Pla_9G0005670.1
GO:0030594	Molecular Function	neurotransmitter receptor activity	1	Pla_7G0001870.1
GO:0031123	Biological Process	RNA 3'-end processing	1	Pla_13G0011250.1
GO:0031124	Biological Process	mRNA 3'-end processing	1	Pla_11G0006350.1
GO:0043491	Biological Process	phosphatidylinositol 3-kinase/protein kinase B signal transduction	1	Pla_15G0010150.1
GO:0050801	Biological Process	monoatomic ion homeostasis	1	Pla_8G0002990.1
GO:0051382	Biological Process	kinetochore assembly	1	Pla_2G0002080.1
GO:0070527	Biological Process	platelet aggregation	1	Pla_1G0001730.1
GO:0070679	Molecular Function	inositol 1,4,5 trisphosphate binding	1	Pla_9G0006990.1
GO:0016579	Biological Process	protein deubiquitination	3	Pla_9G0005430.1/Pla_4G0004160.1/Pla_13G0003020.1
GO:0007010	Biological Process	cytoskeleton organization	2	Pla_10G0005380.1/Pla_14G0001410.1
GO:0008284	Biological Process	positive regulation of cell population proliferation	2	Pla_3G0009980.1/Pla_8G0008900.1
GO:0000977	Molecular Function	RNA polymerase II transcription regulatory region sequence-specific DNA binding	6	Pla_15G0003700.1/Pla_5G0005500.1/Pla_12G0014920.1/Pla_4G0009180.1/Pla_1G0007620.1/Pla_16G0002360.1
GO:0000184	Biological Process	nuclear-transcribed mRNA catabolic process, nonsense-mediated decay	1	Pla_11G0009990.1
GO:0001917	Cellular Component	photoreceptor inner segment	1	Pla_11G0000750.1
GO:0002098	Biological Process	tRNA wobble uridine modification	1	Pla_6G0005670.1
GO:0004675	Molecular Function	transmembrane receptor protein serine/threonine kinase activity	1	Pla_8G0004350.1
GO:0005313	Molecular Function	L-glutamate transmembrane transporter activity	1	Pla_1G0012450.1
GO:0007094	Biological Process	mitotic spindle assembly checkpoint signaling	1	Pla_3G0009080.1
GO:0008028	Molecular Function	monocarboxylic acid transmembrane transporter activity	1	Pla_10G0019520.1
GO:0008047	Molecular Function	enzyme activator activity	1	Pla_9G0011520.1
GO:0008299	Biological Process	isoprenoid biosynthetic process	1	Pla_10G0004950.1
GO:0015026	Molecular Function	coreceptor activity	1	Pla_11G0000580.1
GO:0015718	Biological Process	monocarboxylic acid transport	1	Pla_10G0019520.1
GO:0016811	Molecular Function	hydrolase activity, acting on carbon-nitrogen (but not peptide) bonds, in linear amides	1	Pla_9G0017160.1
GO:0019731	Biological Process	antibacterial humoral response	1	Pla_3G0003210.1
GO:0031167	Biological Process	rRNA methylation	1	Pla_10G0018580.1
GO:0035329	Biological Process	hippo signaling	1	Pla_16G0006530.1
GO:0048188	Cellular Component	Set1C/COMPASS complex	1	Pla_6G0000920.1
GO:0051123	Biological Process	RNA polymerase II preinitiation complex assembly	1	Pla_1G0009900.1
GO:0070403	Molecular Function	NAD+ binding	1	Pla_6G0001800.1
GO:0070530	Molecular Function	K63-linked polyubiquitin modification-dependent protein binding	1	Pla_14G0001410.1
GO:0071108	Biological Process	protein K48-linked deubiquitination	1	Pla_7G0003520.1
GO:1904262	Biological Process	negative regulation of TORC1 signaling	1	Pla_6G0003070.1
GO:1990817	Molecular Function	poly(A) RNA polymerase activity	1	Pla_13G0011250.1
GO:0000226	Biological Process	microtubule cytoskeleton organization	3	Pla_3G0009370.1/Pla_1G0000590.1/Pla_4G0000780.1
GO:0016757	Molecular Function	glycosyltransferase activity	3	Pla_12G0007230.1/Pla_11G0005600.1/Pla_13G0007820.1
GO:0007601	Biological Process	visual perception	2	Pla_7G0000310.1/Pla_16G0003760.1
GO:0006979	Biological Process	response to oxidative stress	2	Pla_12G0009610.1/Pla_12G0004220.1
GO:0000077	Biological Process	DNA damage checkpoint signaling	1	Pla_4G0004720.1
GO:0000082	Biological Process	G1/S transition of mitotic cell cycle	1	Pla_3G0009980.1
GO:0001510	Biological Process	RNA methylation	1	Pla_10G0018580.1
GO:0006909	Biological Process	phagocytosis	1	Pla_10G0020040.1
GO:0007173	Biological Process	epidermal growth factor receptor signaling pathway	1	Pla_4G0000680.1
GO:0007178	Biological Process	transmembrane receptor protein serine/threonine kinase signaling pathway	1	Pla_8G0004350.1
GO:0019900	Molecular Function	kinase binding	1	Pla_6G0004800.1
GO:0030131	Cellular Component	clathrin adaptor complex	1	Pla_1G0012360.1
GO:0032281	Cellular Component	AMPA glutamate receptor complex	1	Pla_13G0016360.1
GO:0032580	Cellular Component	Golgi cisterna membrane	1	Pla_4G0004900.1
GO:0033209	Biological Process	tumor necrosis factor-mediated signaling pathway	1	Pla_8G0008600.1
GO:0034198	Biological Process	cellular response to amino acid starvation	1	Pla_6G0003070.1
GO:0042761	Biological Process	very long-chain fatty acid biosynthetic process	1	Pla_8G0002590.1
GO:0048240	Biological Process	sperm capacitation	1	Pla_4G0004670.1
GO:0048268	Biological Process	clathrin coat assembly	1	Pla_9G0013950.1
GO:0048278	Biological Process	vesicle docking	1	Pla_1G0009940.1
GO:0048870	Biological Process	cell motility	1	Pla_2G0002800.1
GO:0050776	Biological Process	regulation of immune response	1	Pla_3G0001620.1
GO:0061512	Biological Process	protein localization to cilium	1	Pla_3G0010880.1
GO:0005856	Cellular Component	cytoskeleton	4	Pla_12G0009020.1/Pla_11G0006320.1/Pla_9G0010880.1/Pla_4G0011890.1
GO:0005923	Cellular Component	bicellular tight junction	2	Pla_5G0000820.1/Pla_16G0006530.1
GO:0006915	Biological Process	apoptotic process	2	Pla_15G0006280.1/Pla_12G0014940.1
GO:0014069	Cellular Component	postsynaptic density	2	Pla_12G0008820.1/Pla_9G0007620.1
GO:0035091	Molecular Function	phosphatidylinositol binding	3	Pla_9G0005670.1/Pla_9G0011250.1/Pla_15G0010150.1
GO:0009966	Biological Process	regulation of signal transduction	2	Pla_8G0005600.1/Pla_14G0000680.1
GO:0000145	Cellular Component	exocyst	1	Pla_2G0006810.1
GO:0001518	Cellular Component	voltage-gated sodium channel complex	1	Pla_11G0004900.1
GO:0001764	Biological Process	neuron migration	1	Pla_15G0007100.1
GO:0005819	Cellular Component	spindle	1	Pla_4G0000780.1
GO:0005875	Cellular Component	microtubule associated complex	1	Pla_13G0017370.1
GO:0007098	Biological Process	centrosome cycle	1	Pla_15G0007100.1
GO:0008202	Biological Process	steroid metabolic process	1	Pla_11G0004740.1
GO:0008483	Molecular Function	transaminase activity	1	Pla_15G0002520.1
GO:0030134	Cellular Component	COPII-coated ER to Golgi transport vesicle	1	Pla_3G0007740.1
GO:0030136	Cellular Component	clathrin-coated vesicle	1	Pla_9G0013950.1
GO:0042826	Molecular Function	histone deacetylase binding	1	Pla_1G0009730.1
GO:0051209	Biological Process	release of sequestered calcium ion into cytosol	1	Pla_3G0002330.1
GO:0070507	Biological Process	regulation of microtubule cytoskeleton organization	1	Pla_13G0008010.1
GO:0071363	Biological Process	cellular response to growth factor stimulus	1	Pla_8G0004350.1
GO:0120020	Molecular Function	cholesterol transfer activity	1	Pla_2G0004030.1
GO:0004896	Molecular Function	cytokine receptor activity	2	Pla_5G0003000.1/Pla_16G0006550.1
GO:0005200	Molecular Function	structural constituent of cytoskeleton	2	Pla_3G0006810.1/Pla_8G0007930.1
GO:0005544	Molecular Function	calcium-dependent phospholipid binding	2	Pla_15G0003890.1/Pla_13G0007950.1
GO:0046854	Biological Process	phosphatidylinositol phosphate biosynthetic process	2	Pla_9G0012340.1/Pla_15G0010150.1
GO:0006281	Biological Process	DNA repair	4	Pla_5G0004640.1/Pla_13G0017370.1/Pla_14G0002600.1/Pla_6G0001630.1
GO:0000209	Biological Process	protein polyubiquitination	2	Pla_1G0001260.1/Pla_14G0001080.1
GO:0005814	Cellular Component	centriole	2	Pla_14G0007830.1/Pla_15G0007100.1
GO:0006260	Biological Process	DNA replication	2	Pla_2G0003580.1/Pla_4G0008280.1
GO:0000123	Cellular Component	histone acetyltransferase complex	1	Pla_13G0007280.1
GO:0001580	Biological Process	detection of chemical stimulus involved in sensory perception of bitter taste	1	Pla_9G0004760.1
GO:0004198	Molecular Function	calcium-dependent cysteine-type endopeptidase activity	1	Pla_15G0006620.1
GO:0004435	Molecular Function	phosphatidylinositol phospholipase C activity	1	Pla_3G0002330.1
GO:0005876	Cellular Component	spindle microtubule	1	Pla_4G0005210.1
GO:0006820	Biological Process	monoatomic anion transport	1	Pla_8G0002990.1
GO:0016925	Biological Process	protein sumoylation	1	Pla_4G0002910.1
GO:0030139	Cellular Component	endocytic vesicle	1	Pla_2G0000130.1
GO:0031492	Molecular Function	nucleosomal DNA binding	1	Pla_13G0001760.1
GO:0035335	Biological Process	peptidyl-tyrosine dephosphorylation	1	Pla_1G0001730.1
GO:0045121	Cellular Component	membrane raft	1	Pla_15G0006280.1
GO:0051539	Molecular Function	4 iron, 4 sulfur cluster binding	1	Pla_10G0015260.1
GO:0008146	Molecular Function	sulfotransferase activity	2	Pla_6G0006740.1/Pla_10G0011680.1
GO:0030424	Cellular Component	axon	3	Pla_4G0002560.1/Pla_8G0007930.1/Pla_9G0007620.1
GO:0008203	Biological Process	cholesterol metabolic process	1	Pla_12G0001260.1
GO:0008333	Biological Process	endosome to lysosome transport	1	Pla_9G0011250.1
GO:0019829	Molecular Function	ATPase-coupled monoatomic cation transmembrane transporter activity	1	Pla_9G0013350.1
GO:0032259	Biological Process	methylation	1	Pla_10G0018580.1
GO:0042162	Molecular Function	telomeric DNA binding	1	Pla_11G0009990.1
GO:0042273	Biological Process	ribosomal large subunit biogenesis	1	Pla_12G0003630.1
GO:0043495	Molecular Function	protein-membrane adaptor activity	1	Pla_3G0002820.1
GO:0048513	Biological Process	animal organ development	1	Pla_8G0005600.1
GO:0048812	Biological Process	neuron projection morphogenesis	1	Pla_2G0003730.1
GO:0030425	Cellular Component	dendrite	3	Pla_7G0001870.1/Pla_4G0002560.1/Pla_15G0010630.1
GO:0003755	Molecular Function	peptidyl-prolyl cis-trans isomerase activity	2	Pla_10G0005460.1/Pla_5G0006100.1
GO:0007268	Biological Process	chemical synaptic transmission	2	Pla_7G0001870.1/Pla_4G0001570.1
GO:0007399	Biological Process	nervous system development	2	Pla_9G0005610.1/Pla_15G0010630.1
GO:0000462	Biological Process	maturation of SSU-rRNA from tricistronic rRNA transcript (SSU-rRNA, 5.8S rRNA, LSU-rRNA)	1	Pla_3G0009960.1
GO:0002088	Biological Process	lens development in camera-type eye	1	Pla_7G0000310.1
GO:0003746	Molecular Function	translation elongation factor activity	1	Pla_13G0001520.1
GO:0006893	Biological Process	Golgi to plasma membrane transport	1	Pla_10G0019670.1
GO:0010494	Cellular Component	cytoplasmic stress granule	1	Pla_8G0005690.1
GO:0030866	Biological Process	cortical actin cytoskeleton organization	1	Pla_10G0019670.1
GO:0032587	Cellular Component	ruffle membrane	1	Pla_3G0002330.1
GO:0048245	Biological Process	eosinophil chemotaxis	1	Pla_5G0003010.1
GO:0050321	Molecular Function	tau-protein kinase activity	1	Pla_1G0000590.1
GO:0071880	Biological Process	adenylate cyclase-activating adrenergic receptor signaling pathway	1	Pla_8G0007820.1
GO:0035725	Biological Process	sodium ion transmembrane transport	2	Pla_11G0004900.1/Pla_4G0002560.1
GO:0007165	Biological Process	signal transduction	12	Pla_12G0005070.1/Pla_11G0000750.1/Pla_15G0006280.1/Pla_1G0002860.1/Pla_12G0003670.1/Pla_8G0005310.1/Pla_3G0002330.1/Pla_3G0003760.1/Pla_6G0004590.1/Pla_13G0005720.1/Pla_8G0008640.1/Pla_16G0003760.1
GO:0003824	Molecular Function	catalytic activity	6	Pla_9G0005670.1/Pla_15G0002520.1/Pla_15G0013080.1/Pla_13G0014000.1/Pla_10G0015260.1/Pla_14G0004430.1
GO:0016616	Molecular Function	oxidoreductase activity, acting on the CH-OH group of donors, NAD or NADP as acceptor	2	Pla_10G0004950.1/Pla_13G0016140.1
GO:0070588	Biological Process	calcium ion transmembrane transport	2	Pla_9G0006990.1/Pla_16G0002710.1
GO:0003887	Molecular Function	DNA-directed DNA polymerase activity	1	Pla_14G0002600.1
GO:0004653	Molecular Function	polypeptide N-acetylgalactosaminyltransferase activity	1	Pla_8G0007230.1
GO:0005666	Cellular Component	RNA polymerase III complex	1	Pla_13G0001110.1
GO:0006520	Biological Process	amino acid metabolic process	1	Pla_15G0002520.1
GO:0010008	Cellular Component	endosome membrane	1	Pla_9G0007620.1
GO:0031491	Molecular Function	nucleosome binding	1	Pla_6G0004280.1
GO:0032934	Molecular Function	sterol binding	1	Pla_2G0004030.1
GO:0035025	Biological Process	positive regulation of Rho protein signal transduction	1	Pla_11G0009790.1
GO:0036094	Molecular Function	small molecule binding	1	Pla_8G0003010.1
GO:0051017	Biological Process	actin filament bundle assembly	1	Pla_7G0002000.1
GO:0052742	Molecular Function	phosphatidylinositol kinase activity	1	Pla_15G0010150.1
GO:0005516	Molecular Function	calmodulin binding	2	Pla_7G0002000.1/Pla_4G0000680.1
GO:0030154	Biological Process	cell differentiation	5	Pla_14G0007830.1/Pla_15G0007670.1/Pla_12G0003380.1/Pla_14G0001360.1/Pla_13G0002790.1
GO:0006897	Biological Process	endocytosis	2	Pla_12G0014310.1/Pla_6G0004590.1
GO:0000124	Cellular Component	SAGA complex	1	Pla_1G0009900.1
GO:0000281	Biological Process	mitotic cytokinesis	1	Pla_9G0005610.1
GO:0005669	Cellular Component	transcription factor TFIID complex	1	Pla_1G0009900.1
GO:0005882	Cellular Component	intermediate filament	1	Pla_8G0007930.1
GO:0006352	Biological Process	DNA-templated transcription initiation	1	Pla_13G0001110.1
GO:0006891	Biological Process	intra-Golgi vesicle-mediated transport	1	Pla_1G0006290.1
GO:0008173	Molecular Function	RNA methyltransferase activity	1	Pla_10G0018580.1
GO:0008285	Biological Process	negative regulation of cell population proliferation	1	Pla_9G0015790.1
GO:0009888	Biological Process	tissue development	1	Pla_9G0012520.1
GO:0016538	Molecular Function	cyclin-dependent protein serine/threonine kinase regulator activity	1	Pla_10G0004400.1
GO:0035459	Biological Process	vesicle cargo loading	1	Pla_4G0008030.1
GO:0035591	Molecular Function	signaling adaptor activity	1	Pla_9G0017590.1
GO:0042391	Biological Process	regulation of membrane potential	1	Pla_14G0003090.1
GO:0043484	Biological Process	regulation of RNA splicing	1	Pla_4G0002390.1
GO:0050728	Biological Process	negative regulation of inflammatory response	1	Pla_13G0002790.1
GO:0016887	Molecular Function	ATP hydrolysis activity	6	Pla_9G0013350.1/Pla_14G0008060.1/Pla_4G0001220.1/Pla_12G0015440.1/Pla_6G0001630.1/Pla_14G0005440.1
GO:0016323	Cellular Component	basolateral plasma membrane	2	Pla_8G0002990.1/Pla_10G0019520.1
GO:0008017	Molecular Function	microtubule binding	5	Pla_3G0009370.1/Pla_4G0005210.1/Pla_15G0008670.1/Pla_4G0000780.1/Pla_13G0017370.1
GO:0016301	Molecular Function	kinase activity	2	Pla_9G0012340.1/Pla_15G0010150.1
GO:0045211	Cellular Component	postsynaptic membrane	2	Pla_8G0001790.1/Pla_8G0008530.1
GO:0000118	Cellular Component	histone deacetylase complex	1	Pla_9G0014230.1
GO:0000175	Molecular Function	3'-5'-RNA exonuclease activity	1	Pla_12G0010450.1
GO:0000463	Biological Process	maturation of LSU-rRNA from tricistronic rRNA transcript (SSU-rRNA, 5.8S rRNA, LSU-rRNA)	1	Pla_10G0018580.1
GO:0004993	Molecular Function	G protein-coupled serotonin receptor activity	1	Pla_7G0001870.1
GO:0005891	Cellular Component	voltage-gated calcium channel complex	1	Pla_16G0002710.1
GO:0005942	Cellular Component	phosphatidylinositol 3-kinase complex	1	Pla_15G0010150.1
GO:0042632	Biological Process	cholesterol homeostasis	1	Pla_12G0003890.1
GO:0043409	Biological Process	negative regulation of MAPK cascade	1	Pla_15G0004410.1
GO:0046488	Biological Process	phosphatidylinositol metabolic process	1	Pla_3G0002330.1
GO:0048020	Molecular Function	CCR chemokine receptor binding	1	Pla_5G0003010.1
GO:0051092	Biological Process	positive regulation of NF-kappaB transcription factor activity	1	Pla_8G0008600.1
GO:0055088	Biological Process	lipid homeostasis	1	Pla_4G0006710.1
GO:0072686	Cellular Component	mitotic spindle	1	Pla_3G0009370.1
GO:0006606	Biological Process	protein import into nucleus	2	Pla_10G0005550.1/Pla_15G0009670.1
GO:0003729	Molecular Function	mRNA binding	4	Pla_12G0008860.1/Pla_9G0011520.1/Pla_12G0003740.1/Pla_10G0012420.1
GO:0005212	Molecular Function	structural constituent of eye lens	1	Pla_7G0000310.1
GO:0016251	Molecular Function	RNA polymerase II general transcription initiation factor activity	1	Pla_1G0009900.1
GO:0019843	Molecular Function	rRNA binding	1	Pla_13G0018180.1
GO:0052689	Molecular Function	carboxylic ester hydrolase activity	1	Pla_4G0006710.1
GO:0071222	Biological Process	cellular response to lipopolysaccharide	1	Pla_8G0005400.1
GO:0098703	Biological Process	calcium ion import across plasma membrane	1	Pla_16G0002710.1
GO:0019221	Biological Process	cytokine-mediated signaling pathway	2	Pla_11G0007120.1/Pla_16G0006550.1
GO:0000151	Cellular Component	ubiquitin ligase complex	1	Pla_1G0001260.1
GO:0004181	Molecular Function	metallocarboxypeptidase activity	1	Pla_1G0008070.1
GO:0006414	Biological Process	translational elongation	1	Pla_13G0001520.1
GO:0006612	Biological Process	protein targeting to membrane	1	Pla_9G0004760.1
GO:0016607	Cellular Component	nuclear speck	1	Pla_1G0002950.1
GO:0051480	Biological Process	regulation of cytosolic calcium ion concentration	1	Pla_9G0006990.1
GO:0070098	Biological Process	chemokine-mediated signaling pathway	1	Pla_5G0003010.1
GO:0098839	Cellular Component	postsynaptic density membrane	1	Pla_13G0016360.1
GO:0015031	Biological Process	protein transport	2	Pla_12G0005420.1/Pla_1G0012360.1
GO:0050660	Molecular Function	flavin adenine dinucleotide binding	2	Pla_12G0001260.1/Pla_10G0020920.1
GO:0006821	Biological Process	chloride transport	1	Pla_8G0007150.1
GO:0030574	Biological Process	collagen catabolic process	1	Pla_6G0003570.1
GO:0051453	Biological Process	regulation of intracellular pH	1	Pla_8G0002990.1
GO:0016567	Biological Process	protein ubiquitination	4	Pla_12G0010430.1/Pla_9G0017420.1/Pla_1G0001260.1/Pla_10G0018370.1
GO:0006367	Biological Process	transcription initiation at RNA polymerase II promoter	1	Pla_1G0009900.1
GO:0006635	Biological Process	fatty acid beta-oxidation	1	Pla_13G0014000.1
GO:0016779	Molecular Function	nucleotidyltransferase activity	1	Pla_13G0011250.1
GO:0031032	Biological Process	actomyosin structure organization	1	Pla_4G0011890.1
GO:0042254	Biological Process	ribosome biogenesis	1	Pla_12G0003630.1
GO:0072562	Cellular Component	blood microparticle	1	Pla_8G0003010.1
GO:0005813	Cellular Component	centrosome	3	Pla_15G0007100.1/Pla_15G0008670.1/Pla_12G0002900.1
GO:0003899	Molecular Function	DNA-directed 5'-3' RNA polymerase activity	1	Pla_13G0001110.1
GO:0005811	Cellular Component	lipid droplet	1	Pla_4G0006710.1
GO:0007052	Biological Process	mitotic spindle organization	1	Pla_13G0017370.1
GO:0008360	Biological Process	regulation of cell shape	1	Pla_13G0012220.1
GO:0016627	Molecular Function	oxidoreductase activity, acting on the CH-CH group of donors	1	Pla_8G0002590.1
GO:1905515	Biological Process	non-motile cilium assembly	1	Pla_3G0010880.1
GO:0004497	Molecular Function	monooxygenase activity	2	Pla_15G0003110.1/Pla_12G0003890.1
GO:0005730	Cellular Component	nucleolus	4	Pla_3G0009960.1/Pla_11G0009990.1/Pla_12G0003630.1/Pla_10G0018580.1
GO:0005765	Cellular Component	lysosomal membrane	2	Pla_3G0011170.1/Pla_6G0003070.1
GO:0062023	Cellular Component	collagen-containing extracellular matrix	3	Pla_12G0005070.1/Pla_3G0010870.1/Pla_15G0000860.1
GO:0006906	Biological Process	vesicle fusion	1	Pla_1G0009940.1
GO:0030027	Cellular Component	lamellipodium	1	Pla_16G0006530.1
GO:0031982	Cellular Component	vesicle	1	Pla_12G0008820.1
GO:0046961	Molecular Function	proton-transporting ATPase activity, rotational mechanism	1	Pla_3G0011170.1
GO:0050661	Molecular Function	NADP binding	1	Pla_10G0004950.1
GO:0005667	Cellular Component	transcription regulator complex	3	Pla_9G0018380.1/Pla_3G0011110.1/Pla_2G0002310.1
GO:0004722	Molecular Function	protein serine/threonine phosphatase activity	1	Pla_9G0006090.1
GO:0006397	Biological Process	mRNA processing	1	Pla_4G0006800.1
GO:0007059	Biological Process	chromosome segregation	1	Pla_2G0002080.1
GO:0030334	Biological Process	regulation of cell migration	1	Pla_16G0006530.1
GO:0051536	Molecular Function	iron-sulfur cluster binding	1	Pla_10G0015260.1
GO:0009306	Biological Process	protein secretion	1	Pla_4G0008030.1
GO:0009790	Biological Process	embryo development	1	Pla_16G0002360.1
GO:0015078	Molecular Function	proton transmembrane transporter activity	1	Pla_3G0011170.1
GO:0015485	Molecular Function	cholesterol binding	1	Pla_2G0004030.1
GO:0046856	Biological Process	phosphatidylinositol dephosphorylation	1	Pla_15G0000290.1
GO:0050852	Biological Process	T cell receptor signaling pathway	1	Pla_15G0009450.1
GO:0020037	Molecular Function	heme binding	3	Pla_15G0003110.1/Pla_12G0003890.1/Pla_12G0004220.1
GO:0005484	Molecular Function	SNAP receptor activity	1	Pla_1G0009940.1
GO:0006325	Biological Process	chromatin organization	1	Pla_6G0004280.1
GO:0008033	Biological Process	tRNA processing	1	Pla_10G0020920.1
GO:0009887	Biological Process	animal organ morphogenesis	1	Pla_9G0012520.1
GO:0030036	Biological Process	actin cytoskeleton organization	2	Pla_1G0006710.1/Pla_16G0006530.1
GO:0045109	Biological Process	intermediate filament organization	2	Pla_8G0007930.1/Pla_13G0006370.1
GO:0016705	Molecular Function	oxidoreductase activity, acting on paired donors, with incorporation or reduction of molecular oxygen	2	Pla_15G0003110.1/Pla_12G0003890.1
GO:0000932	Cellular Component	P-body	1	Pla_9G0011520.1
GO:0004879	Molecular Function	nuclear receptor activity	1	Pla_13G0002790.1
GO:0045165	Biological Process	cell fate commitment	1	Pla_13G0008450.1
GO:0070971	Cellular Component	endoplasmic reticulum exit site	1	Pla_4G0008030.1
GO:0072659	Biological Process	protein localization to plasma membrane	1	Pla_9G0011320.1
GO:0005778	Cellular Component	peroxisomal membrane	1	Pla_10G0004950.1
GO:0031424	Biological Process	keratinization	1	Pla_13G0006370.1
GO:0045505	Molecular Function	dynein intermediate chain binding	1	Pla_13G0008010.1
GO:0051287	Molecular Function	NAD binding	1	Pla_6G0001800.1
GO:0016491	Molecular Function	oxidoreductase activity	5	Pla_11G0004740.1/Pla_15G0003110.1/Pla_5G0001870.1/Pla_12G0003620.1/Pla_8G0002590.1
GO:0000278	Biological Process	mitotic cell cycle	1	Pla_2G0002080.1
GO:0006302	Biological Process	double-strand break repair	1	Pla_1G0010560.1
GO:0003713	Molecular Function	transcription coactivator activity	2	Pla_1G0009730.1/Pla_1G0009900.1
GO:0045087	Biological Process	innate immune response	2	Pla_5G0003860.1/Pla_3G0003210.1
GO:0006874	Biological Process	intracellular calcium ion homeostasis	1	Pla_9G0013350.1
GO:0007265	Biological Process	Ras protein signal transduction	1	Pla_11G0004430.1
GO:0008021	Cellular Component	synaptic vesicle	1	Pla_8G0007150.1
GO:0043410	Biological Process	positive regulation of MAPK cascade	1	Pla_8G0007820.1
GO:0008237	Molecular Function	metallopeptidase activity	3	Pla_8G0003040.1/Pla_2G0001100.1/Pla_6G0003570.1
GO:0030018	Cellular Component	Z disc	1	Pla_1G0006710.1
GO:0030280	Molecular Function	structural constituent of skin epidermis	1	Pla_13G0006370.1
GO:0042147	Biological Process	retrograde transport, endosome to Golgi	1	Pla_4G0004900.1
GO:0061630	Molecular Function	ubiquitin protein ligase activity	4	Pla_12G0010430.1/Pla_9G0017420.1/Pla_14G0001080.1/Pla_3G0001700.1
GO:0007264	Biological Process	small GTPase-mediated signal transduction	2	Pla_11G0004430.1/Pla_6G0004590.1
GO:0007267	Biological Process	cell-cell signaling	1	Pla_8G0007820.1
GO:0030246	Molecular Function	carbohydrate binding	1	Pla_8G0002580.1
GO:0003682	Molecular Function	chromatin binding	3	Pla_4G0001220.1/Pla_12G0015440.1/Pla_1G0009730.1
GO:0015629	Cellular Component	actin cytoskeleton	2	Pla_7G0002000.1/Pla_15G0004450.1
GO:0071805	Biological Process	potassium ion transmembrane transport	2	Pla_4G0002560.1/Pla_15G0002380.1
GO:0000776	Cellular Component	kinetochore	1	Pla_2G0002080.1
GO:0006935	Biological Process	chemotaxis	1	Pla_11G0000580.1
GO:0008009	Molecular Function	chemokine activity	1	Pla_5G0003010.1
GO:0019722	Biological Process	calcium-mediated signaling	1	Pla_14G0005140.1
GO:0031201	Cellular Component	SNARE complex	1	Pla_1G0009940.1
GO:0042626	Molecular Function	ATPase-coupled transmembrane transporter activity	1	Pla_14G0005440.1
GO:0006508	Biological Process	proteolysis	9	Pla_9G0017150.1/Pla_15G0000860.1/Pla_15G0006620.1/Pla_8G0003040.1/Pla_2G0004050.1/Pla_2G0001100.1/Pla_4G0009960.1/Pla_6G0003570.1/Pla_1G0008070.1
GO:0003774	Molecular Function	cytoskeletal motor activity	1	Pla_11G0006320.1
GO:0007283	Biological Process	spermatogenesis	1	Pla_15G0008440.1
GO:0140662	Molecular Function	ATP-dependent protein folding chaperone	1	Pla_11G0007300.1
GO:0005930	Cellular Component	axoneme	1	Pla_15G0001720.1
GO:0006493	Biological Process	protein O-linked glycosylation	1	Pla_8G0007230.1
GO:0006629	Biological Process	lipid metabolic process	2	Pla_8G0002590.1/Pla_3G0002330.1
GO:0043065	Biological Process	positive regulation of apoptotic process	1	Pla_15G0000860.1
GO:0008134	Molecular Function	transcription factor binding	1	Pla_1G0008610.1
GO:0016459	Cellular Component	myosin complex	1	Pla_11G0006320.1
GO:0000976	Molecular Function	transcription cis-regulatory region binding	1	Pla_4G0008920.1
GO:0005215	Molecular Function	transporter activity	1	Pla_9G0013350.1
GO:0005681	Cellular Component	spliceosomal complex	1	Pla_13G0019540.1
GO:0007200	Biological Process	phospholipase C-activating G protein-coupled receptor signaling pathway	1	Pla_8G0007820.1
GO:0006954	Biological Process	inflammatory response	2	Pla_5G0003010.1/Pla_12G0016060.1
GO:0043565	Molecular Function	sequence-specific DNA binding	4	Pla_9G0009880.1/Pla_13G0002790.1/Pla_13G0006730.1/Pla_1G0009730.1
GO:0003777	Molecular Function	microtubule motor activity	1	Pla_13G0017370.1
GO:0043025	Cellular Component	neuronal cell body	1	Pla_15G0010630.1
GO:0140359	Molecular Function	ABC-type transporter activity	1	Pla_14G0005440.1
GO:0030170	Molecular Function	pyridoxal phosphate binding	1	Pla_15G0002520.1
GO:0070062	Cellular Component	extracellular exosome	1	Pla_15G0004600.1
GO:0006814	Biological Process	sodium ion transport	1	Pla_11G0004900.1
GO:0005929	Cellular Component	cilium	1	Pla_8G0001670.1
GO:0008083	Molecular Function	growth factor activity	2	Pla_9G0004560.1/Pla_12G0006760.1
GO:0031410	Cellular Component	cytoplasmic vesicle	1	Pla_16G0006530.1
GO:0005925	Cellular Component	focal adhesion	1	Pla_12G0013560.1
GO:0003697	Molecular Function	single-stranded DNA binding	1	Pla_9G0013730.1
GO:0006364	Biological Process	rRNA processing	1	Pla_10G0018580.1
GO:0038023	Molecular Function	signaling receptor activity	2	Pla_3G0001620.1/Pla_16G0006530.1
GO:0004252	Molecular Function	serine-type endopeptidase activity	3	Pla_9G0017150.1/Pla_15G0000860.1/Pla_2G0004050.1
GO:0009897	Cellular Component	external side of plasma membrane	4	Pla_15G0006280.1/Pla_12G0016060.1/Pla_3G0001620.1/Pla_16G0006550.1
GO:0006887	Biological Process	exocytosis	1	Pla_2G0006810.1
GO:0060326	Biological Process	cell chemotaxis	1	Pla_5G0003010.1
GO:0000724	Biological Process	double-strand break repair via homologous recombination	1	Pla_14G0002600.1
GO:0005543	Molecular Function	phospholipid binding	1	Pla_3G0006810.1
GO:0030335	Biological Process	positive regulation of cell migration	1	Pla_5G0003010.1
GO:0004842	Molecular Function	ubiquitin-protein transferase activity	2	Pla_12G0010430.1/Pla_1G0001260.1
GO:0005506	Molecular Function	iron ion binding	2	Pla_15G0003110.1/Pla_12G0003890.1
GO:0005249	Molecular Function	voltage-gated potassium channel activity	1	Pla_4G0002560.1
GO:0007204	Biological Process	positive regulation of cytosolic calcium ion concentration	1	Pla_8G0007820.1
GO:0005654	Cellular Component	nucleoplasm	3	Pla_3G0009980.1/Pla_5G0004640.1/Pla_1G0009730.1
GO:0005198	Molecular Function	structural molecule activity	2	Pla_15G0004450.1/Pla_1G0006290.1
GO:0012505	Cellular Component	endomembrane system	1	Pla_1G0009940.1
GO:1902600	Biological Process	proton transmembrane transport	1	Pla_3G0011170.1
GO:0001228	Molecular Function	DNA-binding transcription activator activity, RNA polymerase II-specific	1	Pla_1G0007620.1
GO:0006396	Biological Process	RNA processing	1	Pla_5G0006050.1
GO:0043066	Biological Process	negative regulation of apoptotic process	1	Pla_15G0006280.1
GO:0006486	Biological Process	protein glycosylation	1	Pla_11G0009230.1
GO:0005794	Cellular Component	Golgi apparatus	4	Pla_4G0004900.1/Pla_8G0007230.1/Pla_8G0007150.1/Pla_13G0008010.1
GO:0045893	Biological Process	positive regulation of DNA-templated transcription	1	Pla_8G0007610.1
GO:0007015	Biological Process	actin filament organization	1	Pla_9G0010880.1
GO:0045095	Cellular Component	keratin filament	1	Pla_13G0006370.1
GO:0004867	Molecular Function	serine-type endopeptidase inhibitor activity	1	Pla_4G0009960.1
GO:0030182	Biological Process	neuron differentiation	1	Pla_5G0005500.1
GO:0005975	Biological Process	carbohydrate metabolic process	2	Pla_1G0004160.1/Pla_8G0001690.1
GO:0007189	Biological Process	adenylate cyclase-activating G protein-coupled receptor signaling pathway	1	Pla_8G0002580.1
GO:0045202	Cellular Component	synapse	1	Pla_7G0001870.1
GO:0051082	Molecular Function	unfolded protein binding	1	Pla_11G0009230.1
GO:0008289	Molecular Function	lipid binding	1	Pla_3G0003210.1
GO:0042981	Biological Process	regulation of apoptotic process	1	Pla_12G0014940.1
GO:0051015	Molecular Function	actin filament binding	2	Pla_15G0004450.1/Pla_4G0000680.1
GO:0019901	Molecular Function	protein kinase binding	1	Pla_3G0009980.1
GO:0003924	Molecular Function	GTPase activity	4	Pla_9G0004440.1/Pla_10G0003540.1/Pla_4G0003220.1/Pla_13G0001520.1
GO:0000287	Molecular Function	magnesium ion binding	1	Pla_10G0005380.1
GO:0007018	Biological Process	microtubule-based movement	1	Pla_13G0017370.1
GO:0000786	Cellular Component	nucleosome	2	Pla_14G0001080.1/Pla_13G0001760.1
GO:0046872	Molecular Function	metal ion binding	3	Pla_12G0010430.1/Pla_12G0003620.1/Pla_10G0019740.1
GO:0006813	Biological Process	potassium ion transport	1	Pla_4G0002560.1
GO:0043005	Cellular Component	neuron projection	1	Pla_2G0003730.1
GO:0003700	Molecular Function	DNA-binding transcription factor activity	7	Pla_11G0002320.1/Pla_9G0017920.1/Pla_9G0017210.1/Pla_9G0009880.1/Pla_4G0003790.1/Pla_4G0009180.1/Pla_13G0002790.1
GO:0005125	Molecular Function	cytokine activity	1	Pla_12G0006760.1
GO:0005783	Cellular Component	endoplasmic reticulum	4	Pla_12G0006270.1/Pla_9G0017160.1/Pla_11G0009230.1/Pla_12G0001260.1
GO:0046982	Molecular Function	protein heterodimerization activity	2	Pla_2G0002080.1/Pla_1G0009900.1
GO:0000398	Biological Process	mRNA splicing, via spliceosome	1	Pla_13G0019540.1
GO:0005743	Cellular Component	mitochondrial inner membrane	1	Pla_13G0018180.1
GO:0006457	Biological Process	protein folding	1	Pla_11G0007300.1
GO:0009986	Cellular Component	cell surface	1	Pla_9G0004760.1
GO:0006511	Biological Process	ubiquitin-dependent protein catabolic process	1	Pla_1G0001260.1
GO:0007166	Biological Process	cell surface receptor signaling pathway	1	Pla_8G0002580.1
GO:0006955	Biological Process	immune response	2	Pla_15G0006280.1/Pla_5G0003010.1
GO:0005102	Molecular Function	signaling receptor binding	1	Pla_13G0008090.1
GO:0005525	Molecular Function	GTP binding	4	Pla_9G0004440.1/Pla_10G0003540.1/Pla_4G0003220.1/Pla_13G0001520.1
GO:0030527	Molecular Function	structural constituent of chromatin	1	Pla_13G0001760.1
GO:0005576	Cellular Component	extracellular region	3	Pla_12G0005070.1/Pla_15G0000860.1/Pla_5G0003010.1
GO:0005840	Cellular Component	ribosome	1	Pla_15G0004600.1
GO:0006412	Biological Process	translation	1	Pla_15G0004600.1
GO:0003735	Molecular Function	structural constituent of ribosome	1	Pla_15G0004600.1

## Sheet: Table S13
Table S13 Significantly enriched (P<0.01) KEGG terms of the positively selected genes of the spotted seal.
Ko_ID	Pathway	Description	Count	geneID
ko04742	Organismal Systems	Taste transduction	6	Pla_11G0004900.1/Pla_4G0002560.1/Pla_15G0002380.1/Pla_15G0001810.1/Pla_8G0001990.1/Pla_13G0005720.1
ko04110	Cellular Processes	Cell cycle	7	Pla_10G0004400.1/Pla_3G0009080.1/Pla_8G0001350.1/Pla_2G0003580.1/Pla_2G0002310.1/Pla_10G0016430.1/Pla_10G0018370.1
ko04064	Environmental Information Processing	NF-kappa B signaling pathway	6	Pla_5G0003010.1/Pla_12G0004020.1/Pla_14G0001410.1/Pla_3G0001620.1/Pla_3G0002330.1/Pla_8G0008600.1
ko04014	Environmental Information Processing	Ras signaling pathway	10	Pla_9G0005670.1/Pla_12G0006760.1/Pla_9G0014610.1/Pla_11G0007120.1/Pla_15G0008050.1/Pla_8G0002300.1/Pla_3G0002330.1/Pla_6G0004590.1/Pla_8G0008600.1/Pla_8G0008900.1
ko04976	Organismal Systems	Bile secretion	4	Pla_10G0004950.1/Pla_12G0003890.1/Pla_8G0002990.1/Pla_13G0002790.1
ko04914	Organismal Systems	Progesterone-mediated oocyte maturation	5	Pla_3G0009080.1/Pla_3G0009980.1/Pla_13G0017370.1/Pla_8G0001350.1/Pla_10G0018370.1
ko00910	Metabolism	Nitrogen metabolism	2	Pla_12G0002850.1/Pla_2G0000460.1
ko04666	Organismal Systems	Fc gamma R-mediated phagocytosis	5	Pla_9G0005670.1/Pla_12G0013560.1/Pla_15G0009450.1/Pla_12G0004020.1/Pla_3G0002330.1
ko00100	Metabolism	Steroid biosynthesis	2	Pla_8G0007430.1/Pla_12G0001260.1
ko00220	Metabolism	Arginine biosynthesis	2	Pla_15G0002520.1/Pla_13G0004960.1
ko00970	Genetic Information Processing	Aminoacyl-tRNA biosynthesis	3	Pla_12G0005830.1/Pla_11G0009690.1/Pla_2G0001160.1
ko04060	Environmental Information Processing	Cytokine-cytokine receptor interaction	10	Pla_12G0006760.1/Pla_11G0000580.1/Pla_9G0011490.1/Pla_15G0006280.1/Pla_5G0003000.1/Pla_5G0003010.1/Pla_12G0016060.1/Pla_8G0004350.1/Pla_3G0001620.1/Pla_16G0006550.1
ko00900	Metabolism	Terpenoid backbone biosynthesis	2	Pla_10G0004950.1/Pla_1G0011370.1
ko04964	Organismal Systems	Proximal tubule bicarbonate reclamation	2	Pla_8G0002990.1/Pla_13G0004960.1
ko03420	Genetic Information Processing	Nucleotide excision repair	3	Pla_10G0004400.1/Pla_6G0001630.1/Pla_4G0008280.1
ko04724	Organismal Systems	Glutamatergic synapse	5	Pla_9G0005670.1/Pla_7G0002560.1/Pla_9G0006990.1/Pla_1G0003300.1/Pla_13G0004960.1
ko00534	Metabolism	Glycosaminoglycan biosynthesis - heparan sulfate / heparin	2	Pla_12G0007230.1/Pla_10G0011680.1
ko00790	Metabolism	Folate biosynthesis	2	Pla_12G0013800.1/Pla_5G0005880.1
ko04010	Environmental Information Processing	MAPK signaling pathway	10	Pla_12G0006760.1/Pla_3G0009430.1/Pla_15G0006280.1/Pla_11G0007120.1/Pla_13G0016360.1/Pla_8G0002300.1/Pla_10G0018530.1/Pla_8G0008600.1/Pla_8G0008900.1/Pla_16G0002710.1
ko04144	Cellular Processes	Endocytosis	9	Pla_9G0005670.1/Pla_12G0013560.1/Pla_12G0008820.1/Pla_4G0004160.1/Pla_8G0008070.1/Pla_12G0002960.1/Pla_8G0002300.1/Pla_1G0007890.1/Pla_1G0012360.1
ko00480	Metabolism	Glutathione metabolism	3	Pla_12G0009610.1/Pla_4G0005120.1/Pla_6G0003430.1
ko00563	Metabolism	Glycosylphosphatidylinositol (GPI)-anchor biosynthesis	2	Pla_5G0003120.1/Pla_4G0009570.1
ko04072	Environmental Information Processing	Phospholipase D signaling pathway	6	Pla_9G0005670.1/Pla_7G0002560.1/Pla_11G0004430.1/Pla_1G0003300.1/Pla_8G0002300.1/Pla_3G0002330.1
ko03015	Genetic Information Processing	mRNA surveillance pathway	4	Pla_11G0006350.1/Pla_11G0009990.1/Pla_13G0005250.1/Pla_4G0006960.1
ko04020	Environmental Information Processing	Calcium signaling pathway	7	Pla_7G0001870.1/Pla_8G0007820.1/Pla_1G0003300.1/Pla_8G0002300.1/Pla_3G0002330.1/Pla_13G0005720.1/Pla_16G0002710.1
ko00250	Metabolism	Alanine, aspartate and glutamate metabolism	2	Pla_15G0002520.1/Pla_13G0004960.1
ko04744	Organismal Systems	Phototransduction	2	Pla_11G0000750.1/Pla_10G0011450.1
ko04070	Environmental Information Processing	Phosphatidylinositol signaling system	4	Pla_9G0012340.1/Pla_15G0000290.1/Pla_15G0010150.1/Pla_3G0002330.1
ko00350	Metabolism	Tyrosine metabolism	2	Pla_15G0002520.1/Pla_5G0001870.1
ko00562	Metabolism	Inositol phosphate metabolism	3	Pla_15G0000290.1/Pla_15G0010150.1/Pla_3G0002330.1
ko04520	Cellular Processes	Adherens junction	3	Pla_15G0004450.1/Pla_4G0000680.1/Pla_8G0008900.1
ko03030	Genetic Information Processing	DNA replication	2	Pla_6G0001630.1/Pla_4G0008280.1
ko04668	Environmental Information Processing	TNF signaling pathway	4	Pla_12G0006760.1/Pla_15G0006280.1/Pla_14G0001410.1/Pla_8G0008600.1
ko04664	Organismal Systems	Fc epsilon RI signaling pathway	3	Pla_10G0002990.1/Pla_12G0004020.1/Pla_3G0002330.1
ko04514	Environmental Information Processing	Cell adhesion molecules	5	Pla_15G0009450.1/Pla_2G0001860.1/Pla_10G0017330.1/Pla_3G0000630.1/Pla_3G0001620.1
ko04660	Organismal Systems	T cell receptor signaling pathway	4	Pla_10G0002990.1/Pla_15G0009450.1/Pla_3G0002330.1/Pla_8G0008600.1
ko04120	Genetic Information Processing	Ubiquitin mediated proteolysis	5	Pla_4G0002910.1/Pla_1G0001260.1/Pla_8G0001350.1/Pla_10G0018370.1/Pla_1G0008560.1
ko04919	Organismal Systems	Thyroid hormone signaling pathway	4	Pla_10G0016360.1/Pla_3G0002330.1/Pla_4G0009180.1/Pla_14G0005140.1
ko00430	Metabolism	Taurine and hypotaurine metabolism	1	Pla_6G0003430.1
ko03022	Genetic Information Processing	Basal transcription factors	2	Pla_10G0004400.1/Pla_1G0009900.1
ko04662	Organismal Systems	B cell receptor signaling pathway	3	Pla_5G0003210.1/Pla_12G0004020.1/Pla_8G0008600.1
ko00730	Metabolism	Thiamine metabolism	1	Pla_12G0013800.1
ko04061	Environmental Information Processing	Viral protein interaction with cytokine and cytokine receptor	3	Pla_12G0006760.1/Pla_11G0000580.1/Pla_5G0003010.1
ko00520	Metabolism	Amino sugar and nucleotide sugar metabolism	2	Pla_5G0003480.1/Pla_2G0001420.1
ko00830	Metabolism	Retinol metabolism	2	Pla_11G0004740.1/Pla_15G0003110.1
ko04114	Cellular Processes	Oocyte meiosis	4	Pla_3G0009080.1/Pla_3G0009980.1/Pla_8G0001350.1/Pla_10G0018370.1
ko00120	Metabolism	Primary bile acid biosynthesis	1	Pla_12G0003890.1
ko04727	Organismal Systems	GABAergic synapse	3	Pla_8G0001990.1/Pla_13G0004960.1/Pla_16G0002710.1
ko04657	Organismal Systems	IL-17 signaling pathway	3	Pla_9G0011490.1/Pla_14G0001410.1/Pla_8G0008600.1
ko00270	Metabolism	Cysteine and methionine metabolism	2	Pla_15G0002520.1/Pla_3G0003910.1
ko04624	Organismal Systems	Toll and Imd signaling pathway	2	Pla_8G0008600.1/Pla_8G0008640.1
ko04912	Organismal Systems	GnRH signaling pathway	3	Pla_9G0005670.1/Pla_10G0018530.1/Pla_16G0002710.1
ko04550	Cellular Processes	Signaling pathways regulating pluripotency of stem cells	4	Pla_9G0018380.1/Pla_15G0001860.1/Pla_8G0004350.1/Pla_8G0008900.1
ko04640	Organismal Systems	Hematopoietic cell lineage	3	Pla_12G0006760.1/Pla_5G0003000.1/Pla_11G0007120.1
ko00360	Metabolism	Phenylalanine metabolism	1	Pla_15G0002520.1
ko00590	Metabolism	Arachidonic acid metabolism	2	Pla_12G0009610.1/Pla_6G0003430.1
ko04210	Cellular Processes	Apoptosis	4	Pla_15G0006280.1/Pla_15G0006620.1/Pla_12G0014940.1/Pla_8G0008600.1
ko04015	Environmental Information Processing	Rap1 signaling pathway	6	Pla_12G0006760.1/Pla_11G0004430.1/Pla_10G0002990.1/Pla_8G0002300.1/Pla_3G0002330.1/Pla_8G0008900.1
ko00514	Metabolism	Other types of O-glycan biosynthesis	1	Pla_13G0007820.1
ko04261	Organismal Systems	Adrenergic signaling in cardiomyocytes	4	Pla_11G0004430.1/Pla_8G0007820.1/Pla_13G0016360.1/Pla_16G0002710.1
ko04137	Cellular Processes	Mitophagy - animal	2	Pla_4G0004160.1/Pla_4G0009180.1
ko04659	Organismal Systems	Th17 cell differentiation	3	Pla_3G0002330.1/Pla_4G0009180.1/Pla_8G0008600.1
ko03430	Genetic Information Processing	Mismatch repair	1	Pla_6G0001630.1
ko04391	Environmental Information Processing	Hippo signaling pathway - fly	2	Pla_10G0019670.1/Pla_3G0001150.1
ko00062	Metabolism	Fatty acid elongation	1	Pla_12G0004650.1
ko04320	Organismal Systems	Dorso-ventral axis formation	1	Pla_8G0008180.1
ko04217	Cellular Processes	Necroptosis	5	Pla_8G0008070.1/Pla_15G0006280.1/Pla_15G0006620.1/Pla_12G0002960.1/Pla_14G0001410.1
ko00512	Metabolism	Mucin type O-glycan biosynthesis	1	Pla_8G0007230.1
ko00860	Metabolism	Porphyrin metabolism	1	Pla_12G0010310.1
ko04966	Organismal Systems	Collecting duct acid secretion	1	Pla_3G0011170.1
ko04670	Organismal Systems	Leukocyte transendothelial migration	3	Pla_11G0004430.1/Pla_15G0004450.1/Pla_3G0002330.1
ko04623	Organismal Systems	Cytosolic DNA-sensing pathway	2	Pla_13G0001110.1/Pla_8G0008600.1
ko04152	Environmental Information Processing	AMPK signaling pathway	3	Pla_10G0004950.1/Pla_8G0007820.1/Pla_15G0013320.1
ko04380	Organismal Systems	Osteoclast differentiation	3	Pla_12G0006760.1/Pla_10G0002990.1/Pla_8G0008600.1
ko04650	Organismal Systems	Natural killer cell mediated cytotoxicity	3	Pla_10G0002990.1/Pla_15G0006280.1/Pla_3G0002330.1
ko04141	Genetic Information Processing	Protein processing in endoplasmic reticulum	4	Pla_10G0000520.1/Pla_11G0007300.1/Pla_11G0009230.1/Pla_15G0006620.1
ko04924	Organismal Systems	Renin secretion	2	Pla_13G0005720.1/Pla_16G0002710.1
ko00760	Metabolism	Nicotinate and nicotinamide metabolism	1	Pla_12G0015800.1
ko04630	Environmental Information Processing	JAK-STAT signaling pathway	4	Pla_4G0002910.1/Pla_5G0003000.1/Pla_8G0002300.1/Pla_16G0006550.1
ko04024	Environmental Information Processing	cAMP signaling pathway	5	Pla_9G0005670.1/Pla_7G0001870.1/Pla_11G0004430.1/Pla_4G0002560.1/Pla_16G0002710.1
ko04810	Cellular Processes	Regulation of actin cytoskeleton	5	Pla_7G0001870.1/Pla_15G0004450.1/Pla_4G0000680.1/Pla_8G0002300.1/Pla_8G0008900.1
ko00051	Metabolism	Fructose and mannose metabolism	1	Pla_2G0001420.1
ko00500	Metabolism	Starch and sucrose metabolism	1	Pla_1G0004160.1
ko04621	Organismal Systems	NOD-like receptor signaling pathway	4	Pla_12G0005420.1/Pla_4G0004720.1/Pla_14G0001410.1/Pla_8G0008600.1
ko04721	Organismal Systems	Synaptic vesicle cycle	2	Pla_3G0011170.1/Pla_1G0012360.1
ko04080	Environmental Information Processing	Neuroactive ligand-receptor interaction	7	Pla_7G0002560.1/Pla_7G0001870.1/Pla_8G0007820.1/Pla_1G0003300.1/Pla_8G0001990.1/Pla_8G0001790.1/Pla_8G0008530.1
ko03020	Genetic Information Processing	RNA polymerase	1	Pla_13G0001110.1
ko04911	Organismal Systems	Insulin secretion	2	Pla_11G0004430.1/Pla_16G0002710.1
ko04722	Organismal Systems	Neurotrophin signaling pathway	3	Pla_10G0018530.1/Pla_3G0002330.1/Pla_8G0008600.1
ko04130	Genetic Information Processing	SNARE interactions in vesicular transport	1	Pla_1G0009940.1
ko04151	Environmental Information Processing	PI3K-Akt signaling pathway	8	Pla_7G0001870.1/Pla_12G0006760.1/Pla_9G0012520.1/Pla_11G0007120.1/Pla_15G0013320.1/Pla_8G0002300.1/Pla_8G0008600.1/Pla_8G0008900.1
ko04270	Organismal Systems	Vascular smooth muscle contraction	3	Pla_7G0002000.1/Pla_8G0007820.1/Pla_16G0002710.1
ko03008	Genetic Information Processing	Ribosome biogenesis in eukaryotes	2	Pla_9G0004440.1/Pla_3G0009960.1
ko00230	Metabolism	Purine metabolism	3	Pla_12G0003670.1/Pla_8G0005310.1/Pla_13G0005720.1
ko03410	Genetic Information Processing	Base excision repair	1	Pla_4G0008280.1
ko04540	Cellular Processes	Gap junction	2	Pla_1G0003300.1/Pla_8G0002300.1
ko04972	Organismal Systems	Pancreatic secretion	2	Pla_9G0006990.1/Pla_8G0002990.1
ko04350	Environmental Information Processing	TGF-beta signaling pathway	2	Pla_8G0004350.1/Pla_2G0002310.1
ko00071	Metabolism	Fatty acid degradation	1	Pla_13G0014000.1
ko04658	Organismal Systems	Th1 and Th2 cell differentiation	2	Pla_3G0002330.1/Pla_8G0008600.1
ko00565	Metabolism	Ether lipid metabolism	1	Pla_9G0005670.1
ko04260	Organismal Systems	Cardiac muscle contraction	2	Pla_13G0016360.1/Pla_16G0002710.1
ko04390	Environmental Information Processing	Hippo signaling pathway	3	Pla_8G0004350.1/Pla_10G0019670.1/Pla_16G0006530.1
ko04510	Cellular Processes	Focal adhesion	4	Pla_9G0012520.1/Pla_15G0004450.1/Pla_15G0006620.1/Pla_8G0002300.1
ko00140	Metabolism	Steroid hormone biosynthesis	1	Pla_12G0003890.1
ko00600	Metabolism	Sphingolipid metabolism	1	Pla_9G0017160.1
ko02010	Environmental Information Processing	ABC transporters	1	Pla_14G0005440.1
ko04979	Organismal Systems	Cholesterol metabolism	1	Pla_12G0003890.1
ko04961	Organismal Systems	Endocrine and other factor-regulated calcium reabsorption	1	Pla_1G0012360.1
ko00330	Metabolism	Arginine and proline metabolism	1	Pla_15G0002520.1
ko03460	Genetic Information Processing	Fanconi anemia pathway	1	Pla_14G0002600.1
ko04150	Environmental Information Processing	mTOR signaling pathway	3	Pla_3G0011170.1/Pla_6G0003070.1/Pla_8G0008600.1
ko04928	Organismal Systems	Parathyroid hormone synthesis, secretion and action	2	Pla_9G0005670.1/Pla_8G0008900.1
ko04922	Organismal Systems	Glucagon signaling pathway	2	Pla_1G0000590.1/Pla_15G0013320.1
ko04726	Organismal Systems	Serotonergic synapse	2	Pla_9G0006990.1/Pla_16G0002710.1
ko04725	Organismal Systems	Cholinergic synapse	2	Pla_7G0001870.1/Pla_16G0002710.1
ko04620	Organismal Systems	Toll-like receptor signaling pathway	2	Pla_3G0001620.1/Pla_8G0008600.1
ko04723	Organismal Systems	Retrograde endocannabinoid signaling	3	Pla_1G0003300.1/Pla_8G0001990.1/Pla_16G0002710.1
ko04672	Organismal Systems	Intestinal immune network for IgA production	1	Pla_3G0001620.1
ko00310	Metabolism	Lysine degradation	1	Pla_6G0000920.1
ko04022	Environmental Information Processing	cGMP-PKG signaling pathway	3	Pla_8G0007820.1/Pla_8G0005310.1/Pla_16G0002710.1
ko04370	Environmental Information Processing	VEGF signaling pathway	1	Pla_3G0002330.1
ko04730	Organismal Systems	Long-term depression	1	Pla_12G0004020.1
ko04071	Environmental Information Processing	Sphingolipid signaling pathway	2	Pla_9G0005670.1/Pla_9G0017160.1
ko04927	Organismal Systems	Cortisol synthesis and secretion	1	Pla_16G0002710.1
ko04062	Organismal Systems	Chemokine signaling pathway	3	Pla_5G0003010.1/Pla_12G0004020.1/Pla_8G0008600.1
ko04066	Environmental Information Processing	HIF-1 signaling pathway	2	Pla_3G0002330.1/Pla_4G0009180.1
ko04360	Organismal Systems	Axon guidance	3	Pla_9G0006990.1/Pla_8G0004350.1/Pla_3G0002330.1
ko04530	Cellular Processes	Tight junction	3	Pla_10G0019670.1/Pla_5G0000820.1/Pla_16G0006530.1
ko04611	Organismal Systems	Platelet activation	2	Pla_10G0002990.1/Pla_12G0004020.1
ko04918	Organismal Systems	Thyroid hormone synthesis	1	Pla_12G0009610.1
ko04920	Organismal Systems	Adipocytokine signaling pathway	1	Pla_8G0008600.1
ko04720	Organismal Systems	Long-term potentiation	1	Pla_1G0003300.1
ko04115	Cellular Processes	p53 signaling pathway	1	Pla_15G0006280.1
ko04612	Organismal Systems	Antigen processing and presentation	1	Pla_14G0006880.1
ko04622	Organismal Systems	RIG-I-like receptor signaling pathway	1	Pla_8G0008600.1
ko03018	Genetic Information Processing	RNA degradation	1	Pla_9G0011520.1
ko03320	Organismal Systems	PPAR signaling pathway	1	Pla_12G0003890.1
ko04013	Environmental Information Processing	MAPK signaling pathway - fly	1	Pla_8G0004350.1
ko04012	Environmental Information Processing	ErbB signaling pathway	1	Pla_3G0002330.1
ko04512	Environmental Information Processing	ECM-receptor interaction	1	Pla_9G0012520.1
ko04970	Organismal Systems	Salivary secretion	1	Pla_8G0007820.1
ko04310	Environmental Information Processing	Wnt signaling pathway	2	Pla_6G0002560.1/Pla_14G0005810.1
ko04921	Organismal Systems	Oxytocin signaling pathway	2	Pla_13G0016360.1/Pla_16G0002710.1
ko04146	Cellular Processes	Peroxisome	1	Pla_9G0013820.1
ko00564	Metabolism	Glycerophospholipid metabolism	1	Pla_9G0005670.1
ko04925	Organismal Systems	Aldosterone synthesis and secretion	1	Pla_16G0002710.1
ko04218	Cellular Processes	Cellular senescence	2	Pla_15G0006620.1/Pla_2G0002310.1
ko04750	Organismal Systems	Inflammatory mediator regulation of TRP channels	1	Pla_3G0002330.1
ko04916	Organismal Systems	Melanogenesis	1	Pla_5G0001870.1
ko04625	Organismal Systems	C-type lectin receptor signaling pathway	1	Pla_8G0008600.1
ko03013	Genetic Information Processing	Nucleocytoplasmic transport	2	Pla_11G0009990.1/Pla_13G0005250.1
ko04068	Environmental Information Processing	FoxO signaling pathway	1	Pla_8G0008600.1
ko04140	Cellular Processes	Autophagy - animal	1	Pla_4G0009180.1
ko04910	Organismal Systems	Insulin signaling pathway	1	Pla_8G0008600.1
ko04371	Environmental Information Processing	Apelin signaling pathway	1	Pla_10G0017740.1
ko04145	Cellular Processes	Phagosome	1	Pla_3G0011170.1
ko03040	Genetic Information Processing	Spliceosome	1	Pla_13G0019540.1
ko00190	Metabolism	Oxidative phosphorylation	1	Pla_3G0011170.1
ko04714	Organismal Systems	Thermogenesis	2	Pla_8G0001690.1/Pla_8G0008900.1
